# Supplementary material for: Investigating Anthrax-Associated Virulence Genes among Archival and Contemporary Bacillus cereus Group Genomes
Source: Pathogens. 2024 Oct 10;13(10):884. doi: 10.3390/pathogens13100884 (PMC11510535; doi:10.3390/pathogens13100884)
Supplement: Supplementary file 1 [file pathogens-13-00884-s001.zip]

Archive with 2 entries (2 files):
- Sabin et al Supplementary Information.pdf
- supplementary_tables.xlsx
