# Supplementary material for: Investigating Anthrax-Associated Virulence Genes among Archival and Contemporary Bacillus cereus Group Genomes
Source: Pathogens. 2024 Oct 10;13(10):884. doi: 10.3390/pathogens13100884 (PMC11510535; doi:10.3390/pathogens13100884)
Supplement: Supplementary file 1 [file pathogens-13-00884-s001.zip › supplementary_tables.xlsx]

## Sheet: Supp Table 1
Supplementary Tables for "Investigating Anthrax-Associated Virulence Genes Among Archival and Contemporary Bacillus cereus Group Genomes"
Supplementary Table 1: Type strain metadata
Type_strain	GenBank_accession	BioSample	BioSample_collection_date*	Collection Location	Reference	Included in Core Genome Analyses
Bacillus albus N35-10-2 ASM188418v1	GCF_001884185.1	SAMN05231551	2002	China: South China Sea	Liu et al., 2017a	yes
Bacillus anthracis Vollum ASM74289v1	GCF_000742895.1	SAMN02736982	1872*	Unknown	Daligault et al., 2014; Cohn et al., 1872	yes
Bacillus arachidis SY8 ASM1749877v1	GCF_017498775.1	SAMN18316468	2020	China: Jiangsu	Chen et al., 2022	no
Bacillus bingmayongensis FJAT-13831 ASM29903v1	GCF_000299035.1	SAMN02469796	2012*	China: Shaanxi	Liu et al., 2012	no
Bacillus cereus ATCC 14579 ASM782v1	GCF_000007825.1	SAMN02603340	1886*	Unknown	Ivanova et al., 2003; Frankland et al. 1887	yes
Bacillus clarus BHP_1	GCF_000746925.1	SAMN02739899	2014*	Papua New Guinea	Mendez Acevedo et al., 2020	no
Bacillus cytotoxicus NVH 391-98	GCF_000017425.1	SAMN02598310	na	Unknown	Lapidus et al., 2008	no
Bacillus fungorum 17-SMS-01 ASM274645v1	GCF_002746455.1	SAMN07680345	2017	China: Beijing	Liu et al., 2020	yes
Bacillus gaemokensis KCTC 13318	GCF_001590835.1	SAMN04515759	na	South Korea: Yellow Sea	Jeong et al., 2016	no
Bacillus hominis BML-BC059 ASM1833251v1	GCF_018332515.1	SAMD00286807	2017	Japan: Saitama, Kawagoe	Tohya et al., 2021	yes
Bacillus luti TD41 ASM188410v1	GCF_001884105.1	SAMN05231662	2002	Pacific Ocean	Liu et al., 2017a	yes
Bacillus manliponensis JCM 15802	GCF_000712595.1	SAMN02854473	2011	Yellow Sea	Jung et al., 2011	no
Bacillus mobilis 07111P9-1 ASM188404v1	GCF_001884045.1	SAMN05231544	2007	Indian Ocean	Liu et al., 2017a	yes
Bacillus mycoides DSM 2048 ASM392v1	GCF_000003925.1	SAMN00727646	1886*	Unknown	Zwick et al., 2012; Flügge et al. 1886	yes
Bacillus nitratireducens 4049 ASM188413v1	GCF_001884135.1	SAMN05231546	2001	Pacific Ocean	Liu et al., 2017a	yes
Bacillus pacificus EB422 ASM188402v1	GCF_001884025.1	SAMN05231547	2007	Pacific Ocean	Liu et al., 2017a	yes
Bacillus paramobilis BML-BC017 ASM1833249v1	GCF_018332495.1	SAMD00286806	2017	Japan: Saitama, Kawagoe	Tohya et al., 2021	yes
Bacillus paramycoides NH24A2 ASM188423v1	GCF_001884235.1	SAMN05231634	2007	China: South China Sea	Liu et al., 2017a	yes
Bacillus paranthracis Mn5 ASM188399v1	GCF_001883995.1	SAMN05231549	2003	Pacific Ocean	Liu et al., 2017a	yes
Bacillus pretiosus SAICEU11T ASM2591642v1	GCF_025916425.1	SAMN29203362	2015	Spain: Ciudad Real	Robas Mora et al., 2023	yes
Bacillus proteolyticus TD42 ASM188406v1	GCF_001884065.1	SAMN05231663	2002	Pacific Ocean	Liu et al., 2017a	yes
Bacillus pseudomycoides DSM 12442 ASM16145v1	GCF_000161455.1	SAMN00727631	2009*	Unknown	Zwick et al., 2012	no
Bacillus rhizoplanae CIP 111899 JJ-63	GCF_917563915.1	SAMEA9995628	2021*	Unknown	Kampfer et al., 2022	no
Bacillus sanguinis BML-BC004 ASM1833247v1	GCF_018332475.1	SAMD00286805	2017	Unknown	Tohya et al., 2021	yes
Bacillus thuringiensis serovar Berliner ATCC 10792 ASM16161v1	GCF_000161615.1	SAMN00738287	1982	Unknown	Zwick et al., 2012	yes
Bacillus toyonensis BCT-7112 ASM49628v1	GCF_000496285.1	SAMN02389599	1966	JAPAN: IZU, SHIZUOKA PREFECTURE	Jimenez et al., 2013	yes
Bacillus tropicus N24 ASM188403v1	GCF_001884035.1	SAMN05231550	2002	China: South China Sea	Liu et al., 2017a	yes
Bacillus weihenstephanensis WSBC 10204 ASM77597v1	GCF_000775975.1	SAMN03106993	1998	Germany	Stelder et al., 2015	yes
Bacillus wiedmannii FSL W8-0169 ASM15869v1	GCF_001583695.1	SAMN03800026	2012	USA: New York State	Miller et al., 2016	yes
*BioSample submission date unavailable, BioProject registration date used or primary publication consulted

## Sheet: Supp Table 2
Supplementary Tables for "Investigating Anthrax-Associated Virulence Genes Among Archival and Contemporary Bacillus cereus Group Genomes"
Supplementary Table 2: Isolate metadata
Sample	Year Received	Source Information	Geographical Origin	TYGS Potential New Species?	TYGS dDDH Top Species	TYGS dDDH d4	TYGS dDDH d4 Lower CI	TYGS dDDH d4 Upper CI	ANI Top Species	ANIb	ANIb Standard Deviation	Assembly Mean Depth of Coverage	Completeness (General)	Contamination	Completeness (Specific)	Coding Density	Contig N50	Average Gene Length	Genome Size	GC Content	Total Coding Sequences
A9013	1967	hand pustule	NH	no	Bacillus_cereus	70.4	67.4	73.2	Bacillus_thuringiensis	98.34	2.698	95.1x	100	0.62	100	0.833	280069	277.11	6007356	0.35	6031
B0818	1968	forearm pustule	NM	no	Bacillus_cereus	73.4	70.3	76.2	Bacillus_cereus	97.322	2.767	88.1x	100	0.13	100	0.824	118200	273.08	6321886	0.35	6369
B1357	1968	lung	LA	no	Bacillus_paranthracis	87.1	84.5	89.3	Bacillus_paranthracis	98.782	2.44	97.6x	99.46	0.09	100	0.85	426005	281.44	5356997	0.35	5398
B2797	1968	lung	AR	no	Lynsinibacillus_capsici	92.9	91	94.5	Bacillus_rhizoplanae	72.092	5.016	98.9x	100	0.22	99.99	0.864	1168772	293.84	4553931	0.37	4470
B4264	1969	blood	VA	no	Bacillus_cereus	83	80.1	85.5	Bacillus_cereus	98.408	2.243	97.6x	100	0.02	100	0.849	243904	283.98	5340098	0.35	5331
B4266	1969	right lung, pleural fluid	VA	no	Bacillus_cereus	83	80.2	85.5	Bacillus_cereus	98.398	2.317	101.4x	99.69	0.06	99.98	0.852	242319	283.02	5040860	0.35	5063
B4510	1970	leg ulcer	MA	yes	Bacillus_pretiosus	69.3	66.3	72.2	Bacillus_pretiosus	96.938	3.298	98.0x	99.73	0.04	100	0.841	329289	275.13	5647625	0.35	5766
B4880	1970	lung, autopsy	TN	no	Bacillus_tropicus	72.8	69.8	75.6	Bacillus_tropicus	97.132	2.56	105.5x	99.67	0.02	100	0.85	473947	278.5	5210552	0.35	5307
B5780	1970	blood	TX	no	Bacillus_anthracis	81.2	78.3	83.8	Bacillus_anthracis	98.275	2.418	98.3x	99.56	0.07	100	0.851	201738	276.98	5242874	0.35	5376
B5914	1970	lung	FL	yes	Bacillus_tropicus	66.1	63.1	68.9	Bacillus_tropicus	96.342	3.152	76.1x	99.89	0	100	0.846	336504	275.87	5356425	0.35	5484
C0780	1971	finger wound	NH	no	Bacillus_paranthracis	85.5	82.8	87.9	Bacillus_paranthracis	98.629	2.62	98.4x	99.56	0	100	0.854	469366	279.03	5246397	0.35	5357
C3108	1972	wound	MS	no	Bacillus_cereus	82.2	79.3	84.7	Bacillus_cereus	98.308	2.426	96.8x	99.69	0	100	0.851	361484	285.94	5296219	0.35	5262
C3276	1972	blood	TX	no	Bacillus_cereus	74	71	76.8	Bacillus_cereus	97.384	2.778	92.9x	99.6	0.04	100	0.839	613174	278.87	5551352	0.35	5575
C3751	1972	brain abcess	CO	no	Bacillus_paranthracis	89.9	87.6	91.9	Bacillus_paranthracis	99.046	2.019	71.1x	99.62	0.01	100	0.839	49804	268.03	5591608	0.35	5847
C3809	1972	not reported	FL	no	Bacillus_cereus	89.8	87.4	91.7	Bacillus_cereus	99.051	1.886	75.3x	99.96	0.2	100	0.841	643010	282.54	5707317	0.35	5668
D1712	1974	saddle blanket	CA	no	Bacillus_cereus	70.7	67.7	73.6	Bacillus_thuringiensis	98.943	2.523	57.0x	99.65	0.05	100	0.828	66079	267.94	6200012	0.35	6397
D4035	1975	right thigh	NH	no	Bacillus_cereus	73.4	70.4	76.2	Bacillus_cereus	97.363	2.749	64.4x	100	0.11	100	0.829	222102	276.14	5859459	0.35	5868
D4214	1975	blood	TX	no	Bacillus_anthracis	78	75.1	80.7	Bacillus_anthracis	97.915	2.833	94.2x	99.67	0.03	100	0.854	954124	276.73	5184185	0.35	5338
D4532	1975	skin	DE	no	Bacillus_paranthracis	85.2	82.5	87.6	Bacillus_paranthracis	98.654	2.473	63.1x	99.5	0	100	0.851	375595	280.27	5486974	0.35	5557
D4914	1976	hand/wrist	OR	no	Bacillus_cereus	73.7	70.7	76.5	Bacillus_cereus	97.388	2.588	88.4x	100	0	100	0.832	284797	277.98	5832651	0.35	5826
D6431	1976	leg wound	DE	no	Bacillus_cereus	74	70.9	76.8	Bacillus_cereus	97.375	2.792	86.2x	99.74	0.04	100	0.831	211130	278.79	5928507	0.35	5898
D7434	1976	blood	NY	no	Bacillus_paranthracis	85.1	82.3	87.4	Bacillus_paranthracis	98.601	2.895	82.9x	99.68	0.28	100	0.85	197092	273.97	5360108	0.35	5549
D8904	1977	leg	FL	no	Bacillus_anthracis	78	75	80.7	Bacillus_anthracis	97.896	2.723	100.8x	99.62	0.15	100	0.851	241983	277.75	5197105	0.35	5315
D9501	1977	blood	PA	no	Bacillus_pacificus	84.7	82	87.1	Bacillus_pacificus	98.581	2.297	101.7x	99.56	0	100	0.847	210873	279.34	5404929	0.35	5470
D9708	1977	blood	MD	yes	Bacillus_mobilis	66.8	63.9	69.7	Bacillus_paramobilis	99.902	0.97	94.7x	99.09	3.65	100	0.842	288171	274.46	5995742	0.35	6142
D9757	1977	wound	FL	no	Bacillus_pacificus	77.7	74.7	80.4	Bacillus_pacificus	97.781	2.71	65.6x	99.64	0	100	0.853	673431	279.03	5188444	0.35	5294
E0535	1977	blood	MA	no	Bacillus_cereus	83.8	81	86.2	Bacillus_cereus	98.47	2.203	60.2x	100	0	100	0.849	617723	279.75	5265490	0.35	5330
E0891	1977	blood	CO	no	Bacillus_anthracis	87	84.4	89.2	Bacillus_anthracis	98.854	2.281	63.7x	99.49	1.78	100	0.847	56674	270.89	5625990	0.35	5869
E1149	1978	lung	MO	no	Bacillus_cereus	74.3	71.3	77.1	Bacillus_cereus	97.429	2.536	97.2x	100	0.02	100	0.839	419074	283.09	5667695	0.35	5608
E1773	1978	ankle	FL	no	Bacillus_cereus	70.7	67.7	73.6	Bacillus_thuringiensis	98.411	2.356	58.4x	100	0.01	100	0.839	172107	284.22	5813613	0.35	5730
E1774	1978	ankle	FL	no	Bacillus_cereus	70.7	67.7	73.5	Bacillus_thuringiensis	98.411	2.344	58.8x	100	0.01	100	0.839	227507	284.47	5828863	0.35	5734
E2206	1978	blood	MO	no	Bacillus_cereus	74.3	71.2	77.1	Bacillus_cereus	97.38	2.621	57.9x	100	1.35	100	0.839	384423	281.72	5970355	0.35	5933
E3236	1978	blood	NJ	no	Bacillus_paranthracis	77.5	74.5	80.2	Bacillus_paranthracis	97.767	3.026	40.2x	99.76	0.38	100	0.844	315388	276.19	5641805	0.35	5756
E3472	1978	blood	CA	no	Bacillus_paranthracis	77.4	74.4	80.1	Bacillus_paranthracis	97.762	3.048	61.7x	99.76	0.37	100	0.849	228628	276.66	5310588	0.35	5441
E3911	1978	blood	TX	no	Bacillus_albus	81	78.1	83.6	Bacillus_albus	98.264	2.835	87.4x	99.99	0.09	100	0.832	279347	275.61	5854050	0.35	5901
E4864	1979	bronchial wash	MO	no	Bacillus_cereus	74	71	76.8	Bacillus_cereus	97.323	2.824	50.1x	100	0.08	100	0.84	1092593	282.1	5651412	0.35	5619
E5031	1979	cerebrospinal fluid	FL	yes	Bacillus_tropicus	69.9	66.9	72.7	Bacillus_tropicus	96.827	2.805	47.2x	99.46	0.06	100	0.851	796272	278.58	5216518	0.35	5320
E5305	1979	blood	CDC	no	Bacillus_cereus	74.3	71.2	77.1	Bacillus_cereus	97.39	2.608	56.2x	99.95	0.05	100	0.84	959433	284.36	5593056	0.35	5517
E5429	1979	blood	CO	no	Bacillus_mycoides	90.3	88	92.2	Bacillus_mycoides	99.134	2.332	55.1x	99.84	0.57	100	0.832	400187	274	5627026	0.35	5706
E5712	1979	chest drainage	GA	no	Bacillus_anthracis	76.5	73.5	79.3	Bacillus_anthracis	97.801	3.065	57.1x	99.53	0.37	100	0.848	262313	277.65	5696352	0.35	5806
E5863	1979	blood	AL	no	Bacillus_paranthracis	77.5	74.5	80.2	Bacillus_paranthracis	97.805	3.012	45.1x	99.52	0.37	100	0.844	217220	274.93	5479596	0.35	5618
E6076	1979	blood	PA	no	Bacillus_pacificus	84.3	81.5	86.7	Bacillus_pacificus	98.585	2.705	58.0x	99.35	3.19	100	0.843	161091	274.26	5889907	0.35	6044
E6132	1979	bronchial lavage	CA	no	Bacillus_mobilis	78.9	75.9	81.6	Bacillus_mobilis	97.987	2.724	55.6x	99.41	2	100	0.844	193140	275.83	5913427	0.35	6041
E6137	1979	sputum	AL	no	Bacillus_cereus	73.5	70.5	76.3	Bacillus_cereus	97.369	2.683	72.9x	99.98	0.84	100	0.824	260920	274.37	6226373	0.35	6243
E6332	1979	blood	CO	yes	Bacillus_cereus	69.8	66.8	72.7	Bacillus_cereus	96.862	3.03	49.2x	100	0.06	100	0.835	202471	275.52	5674515	0.35	5737
E6345	1979	bronchoscopy	NH	no	Bacillus_paranthracis	77.9	74.9	80.6	Bacillus_paranthracis	97.784	3.004	71.0x	99.58	0	100	0.849	203551	279.18	5181617	0.35	5259
E6442	1979	blood	illegible	yes	Bacillus_thuringiensis	68.9	65.9	71.7	Bacillus_thuringiensis	96.789	2.897	70.0x	100	1.18	100	0.831	172493	276.7	6099863	0.35	6114
E6797	1979	leg wound	illegible	no	Bacillus_cereus	85.9	83.2	88.2	Bacillus_thuringiensis	98.725	2.789	98.1x	99.82	0.03	99.89	0.82	10599	244.63	5091978	0.35	5700
E6958	1979	left hip, infection	SC	no	Bacillus_cereus	73.9	70.9	76.7	Bacillus_cereus	97.336	2.88	70.5x	100	0.02	100	0.835	487421	280.03	5781897	0.35	5753
E7102	1980	wound	OR	no	Bacillus_cereus	72.4	69.4	75.2	Bacillus_cereus	97.195	2.848	65.8x	99.73	0.32	100	0.837	301546	278.26	5908596	0.35	5930
E8978	1980	wound	HI	no	Bacillus_pacificus	94.5	92.8	95.8	Bacillus_pacificus	99.437	1.672	102.9x	99.52	0.86	100	0.847	270691	277.65	5467511	0.35	5570
E9630	1980	wound	CA	no	Bacillus_cereus	70.9	67.9	73.8	Bacillus_thuringiensis	98.378	2.649	109.6x	100	0	100	0.84	297005	277.86	5634218	0.35	5682
F0156	1981	hand abcess	SC	no	Bacillus_cereus	74.3	71.2	77.1	Bacillus_cereus	97.369	2.641	92.9x	100	0.05	100	0.84	484781	282.83	5649643	0.35	5600
F0343	1981	blood	CA	no	Bacillus_cereus	70.6	67.6	73.4	Bacillus_thuringiensis	98.303	2.831	90.8x	100	0.02	100	0.841	562168	283.17	5688465	0.35	5638
F0616	1981	blood	PA	no	Bacillus_cereus	82.5	79.7	85.1	Bacillus_cereus	98.333	2.386	106.7x	99.69	0.02	100	0.849	297366	285.03	5221798	0.35	5193
F0780	1981	bone	SC	no	Bacillus_cereus	73.6	70.6	76.4	Bacillus_cereus	97.377	2.765	88.7x	100	0.09	100	0.829	227817	276.8	5940173	0.35	5936
F1041	1981	arm wound	GA	no	Bacillus_cereus	74.2	71.2	77	Bacillus_cereus	97.408	2.558	94.6x	100	0.02	100	0.842	418523	283.88	5559926	0.35	5502
F1077	1981	ear wound	HI	yes	Bacillus_albus	64.6	61.7	67.4	Bacillus_albus	96.128	3.245	95.8x	99.76	0.23	100	0.84	276548	278.73	5620176	0.35	5654
F1135	1981	leg	NY	no	Bacillus_cereus	89.2	86.8	91.2	Bacillus_cereus	99.019	1.884	89.7x	99.67	0.92	100	0.843	215386	277.02	5770904	0.35	5863
F1273	1981	bone	AZ	no	Bacillus_anthracis	76.4	73.4	79.2	Bacillus_anthracis	97.785	3.022	103.1x	99.68	0.16	100	0.85	223419	278.2	5554366	0.35	5666
F1274	1981	bone, osteomyelitis	AZ	no	Bacillus_anthracis	78.6	75.7	81.3	Bacillus_anthracis	97.964	2.611	95.8x	99.75	0.06	100	0.851	783134	279.22	5179045	0.35	5270
F1358	1981	cerebrospinal fluid, meningitis	CO (?)	no	Bacillus_anthracis	79.5	76.6	82.2	Bacillus_anthracis	98.119	2.997	93.4x	99.53	0.77	100	0.848	221572	278.9	5600836	0.35	5685
F1366	1981	pericarditis	RI	no	Bacillus_toyonensis	88.1	85.6	90.2	Bacillus_toyonensis	98.824	1.952	73.6x	99.61	0.01	100	0.827	37087	263.68	5303836	0.35	5550
F1905	1981	lower extremity	CO	no	Bacillus_cereus	74.8	71.8	77.6	Bacillus_cereus	97.47	2.64	102.6x	100	0.06	100	0.847	289498	280.54	5280457	0.35	5320
F2037	1981	head wound	CT	no	Bacillus_anthracis	76.1	73.1	78.8	Bacillus_anthracis	97.751	3.06	86.7x	99.69	2.72	100	0.849	396815	270.96	5930235	0.35	6201
F2059	1981	left upper extremity, arm tissue	VA	no	Bacillus_cereus	73.8	70.8	76.6	Bacillus_cereus	97.343	2.798	95.9x	100	0.011	100	0.834	328351	276.63	5944652	0.35	5979
F3335	1982	lung	PA	no	Bacillus_cereus	73.9	70.8	76.7	Bacillus_cereus	97.389	2.688	91.4x	99.93	0.42	100	0.833	455223	279.57	5963678	0.35	5930
F3526	1982	sputum	CT	no	Bacillus_paranthracis	77.3	74.3	80	Bacillus_paranthracis	97.772	2.999	112.6x	99.82	0.33	100	0.845	138787	276.36	5578071	0.35	5694
F3527	1982	lung	CT	no	Bacillus_paranthracis	77.3	74.3	80	Bacillus_paranthracis	97.792	2.943	97.7x	99.82	0.33	100	0.845	135835	276.37	5577932	0.35	5694
F3920	1982	lung aspirate, pneumonia	SD	no	Bacillus_cereus	89.2	86.8	91.2	Bacillus_cereus	99.015	1.897	96.6x	99.67	0.81	100	0.839	237523	276.01	6003183	0.35	6090
F4070	1983	blood, unstable angina	AZ	yes	Bacillus_paranthracis	69	66	71.9	Bacillus_paranthracis	96.821	3.362	118.5x	99.53	0.2	100	0.849	229161	277.12	5668496	0.35	5795
F4071	1983	blood, unstable angina	AZ	no	Bacillus_cereus	89.2	86.8	91.2	Bacillus_cereus	99.022	1.874	90.6x	99.67	0.72	100	0.837	175318	274.16	6079241	0.35	6195
F4230	1983	blood, endocarditis	NJ	yes	Bacillus_tropicus	70	67	72.8	Bacillus_tropicus	96.841	2.74	94.1x	99.78	0.19	100	0.845	277691	280.98	5475455	0.35	5492
F4319	1983	blood	CA	no	Bacillus_mobilis	94.2	92.5	95.6	Bacillus_mobilis	99.431	1.338	95.3x	99.63	0.62	100	0.859	220424	283.49	5391693	0.35	5450
F4658	1983	blood, endocarditis	OH	no	Bacillus_pacificus	99.9	99.8	100	Bacillus_pacificus	99.983	0.53	87.3x	99.57	0	100	0.849	327782	279.02	5430121	0.35	5514
F4701	1983	BLOODX3	Belgium	no	Bacillus_cereus	91.1	88.9	92.9	Bacillus_cereus	99.158	1.636	100.0x	99.49	0	100	0.844	190889	277.61	5642381	0.35	5725
F4795	1983	blood, sepsis, pneumonia, perirectal	PA	yes	Bacillus_mobilis	67	64.1	69.9	Bacillus_paramobilis	99.893	1.018	86.2x	99.32	1.01	100	0.85	218727	275.94	5708338	0.35	5869
F4976	1983	pneumonia	OR	no	Bacillus_cereus	91.1	88.9	92.9	Bacillus_cereus	99.109	1.944	92.8x	99.35	0	100	0.845	233478	277.72	5553192	0.35	5642
F5190	1983	lung biopsy	CA	no	Bacillus_paranthracis	78.3	75.3	81	Bacillus_paranthracis	97.907	2.907	75.4x	98.76	0.02	99.99	0.848	359020	278.78	5092782	0.35	5168
F5191	1983	lung biopsy	CA	no	Bacillus_paranthracis	92.3	90.3	94	Bacillus_paranthracis	99.27	1.616	76.4x	99.7	0	99.99	0.85	459337	278.24	5166329	0.35	5270
F6761	1985	skin lesion scraping	NY	no	Bacillus_cereus	70.6	67.6	73.5	Bacillus_thuringiensis	98.303	2.852	93.4x	99.94	0.48	100	0.837	258867	279.43	6025406	0.35	6025
F6778	1985	knee wound	OR	no	Bacillus_cereus	73.2	70.2	76	Bacillus_cereus	97.34	2.835	101.5x	100	0	100	0.832	83064	268.13	6392712	0.35	6618
F6787	1985		OR	no	Bacillus_cereus	73.2	70.2	76	Bacillus_cereus	97.33	2.848	95.8x	100	0	100	0.832	79804	268.61	6349496	0.35	6564
F9255	1986	head injury, csf	TX	no	Bacillus_anthracis	76.9	73.9	79.6	Bacillus_anthracis	97.813	3.056	100.5x	99.53	0.19	100	0.846	472245	276.31	5500788	0.35	5618
F9930	1987	lung	GA	no	Bacillus_cereus	86.1	83.4	88.4	Bacillus_cereus	98.753	2.002	96.3x	99.95	1.03	100	0.843	179530	277.05	5701208	0.35	5792
G3160	1989	sepsis	MI	no	Bacillus_cereus	73.2	70.2	76	Bacillus_cereus	97.327	2.828	92.5x	100	0	100	0.832	80693	267.74	6383762	0.35	6619
G7906	1992	sepsis	FL	no	Bacillus_paranthracis	79.1	76.1	81.8	Bacillus_paranthracis	97.912	2.926	96.8x	100	1.38	100	0.844	220908	266.75	6054760	0.35	6393
G7907	1992	sepsis	FL	no	Bacillus_paranthracis	77.5	74.6	80.3	Bacillus_paranthracis	97.773	3.069	95.7x	99.58	0.34	100	0.848	148185	273.71	5617866	0.35	5809
G8548	1993	leukemia	WashDC	no	Bacillus_paranthracis	77.5	74.5	80.2	Bacillus_paranthracis	97.74	3.152	70.7x	99.58	0.38	100	0.848	253590	274.58	5480556	0.35	5647
G8549	1993	leukemia	WashDC	no	Bacillus_paranthracis	77.5	74.5	80.2	Bacillus_paranthracis	97.766	3.137	72.5x	99.58	0.38	100	0.848	253590	274.71	5480317	0.35	5644
G9898	1996	sputum fatal	LA	yes	Bacillus_tropicus	69.7	66.7	72.5	Bacillus_tropicus	96.826	2.753	99.4x	99.54	0.01	100	0.839	195006	275.57	5585280	0.35	5674
H0059	1996	septicemia	CO	no	Bacillus_cereus	89.2	86.8	91.2	Bacillus_cereus	99.034	1.827	96.6x	99.67	0.61	100	0.844	210433	276.95	5856219	0.35	5954
H1548	2000	fatal sepsis, leukemia	NC	no	Bacillus_pacificus	83.9	81.1	86.3	Bacillus_pacificus	98.459	2.532	103.1x	99.41	0.22	100	0.847	220184	279.51	5381680	0.35	5443
3001787537	2019	sputum	IL	no	Bacillus_nitratireducens	94.7	93	96	Bacillus_nitratireducens	99.478	1.456	84.4x	99.81	0.64	100	0.844	195498	270.41	5684679	0.35	5925
3001927717	2020	urine	ND	no	Bacillus_nitratireducens	94.7	93.1	96	Bacillus_nitratireducens	99.473	1.453	76.6x	99.67	0.58	100	0.844	194004	271.92	5603138	0.35	5804
3002861066	2022	urine	CA	no	Bacillus_nitratireducens	94.8	93.1	96	Bacillus_nitratireducens	99.466	1.463	57.5x	99.66	0.47	100	0.845	196888	273.52	5492390	0.35	5664
3003598852	2022	blood	TN	no	Bacillus_paranthracis	77.5	74.5	80.2	Bacillus_paranthracis	97.795	3.053	84.9x	99.59	0.01	100	0.84	198018	2776.34	5649982	0.35	5735
3004184083	2023	blood	AR	no	Bacillus_paranthracis	85	82.3	87.4	Bacillus_paranthracis	98.573	2.672	68.6x	99.55	0.02	100	0.852	206931	279.21	5389711	0.35	5486

## Sheet: Supp Table 3
Supplementary Tables for "Investigating Anthrax-Associated Virulence Genes Among Archival and Contemporary Bacillus cereus Group Genomes"
Supplementary Table 3: Custom gene database for Prokka and BLAST
Locus Tag	Accession	Gene Symbol	Gene Description
GBAA_RS28240	WP_001253155.1	capA	capsular polyglutamate synthetase
GBAA_RS28250	WP_003159943.1	capB	capsule biosynthesis protein CapB
GBAA_RS28245	WP_000468007.1	capC	capsular polyglutamate amide ligase/translocase PgsC
GBAA_RS28235	WP_071735531.1	capD	capsule biosynthesis protein CapD
GBAA_pXO2_0062	AAT28992.2	capE	capsule biosynthesis protein CapE
GBAA_RS03645	YP_017301	inhA1	immune inhibitor A metalloprotease
GBAA_RS06620	YP_017909	inhA2	M6 family metalloprotease domain-containing protein
GBAA_RS09435	YP_018530	nheA	non-hemolytic enterotoxin NHE subunit A
GBAA_RS09440	YP_018531	nheB	non-hemolytic enterotoxin NHE subunit B
BAS1751	WP_001172020	nheC	enterotoxin B
BCE_G9241_pBC218_0059	EAL15977.1	bpsH	polysaccharide translocase protein, putative
BCE_G9241_pBC218_0060	EAL15978.1	bpsG	CMP-sialic acid sythetase, putative
BCE_G9241_pBC218_0061	EAL15979.1	bpsF	UDP-N-acetylglucosamine 2-epimerase, putative
BCE_G9241_pBC218_0062	EAL15980.1	bpsE	sialic acid synthase, putative
BCE_G9241_pBC218_0063	EAL15981.1	bpsD	glycosyl transferase, putative
BCE_G9241_pBC218_0064	EAL15982.1	bpsC	UTP-glucose-1-phosphate uridylyltransferase
BCE_G9241_pBC218_0065	EAL15983.1	bpsB	exopolysaccharide biosynthesis protein
BCE_G9241_pBC218_0066	EAL15984.1	bpsA	chain length determinant protein
BCE_G9241_pBC218_0067	EAL15985.1	bpsX	transcriptional regulator, LytR family
BCE_G9241_pBC218_0027	EAL15945.1	certhrax	lethal factor precursor
BCE_G9241_pBCXO1_0108	EAL12809.1	hasA	glycosyl transferase, group 2 family protein domain protein
BCE_G9241_pBCXO1_0109	EAL12810.1	hasB	UTP-glucose-1-phosphate uridylyltransferase
BCE_G9241_pBCXO1_0110	EAL12811.1	hasC	UDP-glucose/GDP-mannose dehydrogenase family, NAD binding domain family
AQ16_5600	AJI07941.1	atxA2	anthrax toxin expression trans-acting positive regulator
AQ16_5694	AJI08122.1	atxA1	anthrax toxin expression trans-acting positive regulator
AQ16_5705	AJI08141.1	pagA	protective antigen (plasmid)
AQ16_5688	AJI08175.1	cya	calmodulin-sensitive adenylate cyclase (plasmid)
AQ16_5710	AJI08174.1	lef	lethal factor (plasmid)
BC3101	NP_832844	hblA	Hemolysin BL binding component precursor
BC3102	NP_832845	hblB	Hemolysin BL binding component precursor
BC3103	NP_832846	hblD	Hemolysin BL lytic component L1
BC3104	NP_832847	hblC	Hemolysin BL lytic component L2
BC1110	NP_830896	cytK	Cytotoxin K
BC5350	NP_835011	pclR	Transcriptional activator plcR

## Sheet: Supp Table 4
Supplementary Tables for "Investigating Anthrax-Associated Virulence Genes Among Archival and Contemporary Bacillus cereus Group Genomes"
Supplementary Table 4: Pan-genome protein clusters
Gene	Non-unique Gene name	Annotation	No. isolates	No. sequences	Avg sequences per isolate	Genome Fragment	Order within Fragment	Accessory Fragment	Accessory Order with Fragment	QC	Min group size nuc	Max group size nuc	Avg group size nuc	3001787537	3001927717	3002861066	3003598852	3004184083	A9013	B0818	B1357	B4264	B4266	B4510	B4880	B5780	B5914	B_albus_N35-10-2_GCF_001884185	B_anthracis_Vollum_GCF_000742895	B_cereus_ATCC_14579_GCF_000007825	B_fungorum_17-SMS-01_GCF_002746455	B_hominis_BML-BC059_GCF_018332515	B_luti_TD41_GCF_001884105	B_mobilis_0711P9-1_GCF_001884045	B_mycoides_DSM_2048_GCF_000003925	B_nitratireducens_4049_GCF_001884135	B_pacificus_EB422_GCF_001884025	B_paramobilis_BML-BC017_GCF_018332495	B_paramycoides_NH24A2_GCF_001884235	B_paranthracis_Mn5_GCF_001883995	B_pretiosus_SAICEU11T_GCF_025916425	B_proteolyticus_TD42_GCF_001884065	B_sanguinis_BML-BC004_GCF_018332475	B_thuringiensis_serovar_berliner_ATCC_10792_GCF_000161615	B_toyonensis_BCT-7112_GCF_000496285	B_tropicus_N24_GCF_001884035	B_weihenstephanensis_WSBC_10204_GCF_000775975	B_wiedmannii_FSL_W8-0169_GCF_001583695	C0780
sftA		hypothetical protein	118	118	1	215	27221				1517	4367	3228	3001787537_03298	3001927717_03242	3002861066_04246	3003598852_00404	3004184083_00947	A9013_01068	B0818_00732	B1357_03912	B4264_04197	B4266_04274	B4510_03065	B4880_03381	B5780_02722	B5914_00200	B_albus_N35-10-2_GCF_001884185_00230	B_anthracis_Vollum_GCF_000742895_03604	B_cereus_ATCC_14579_GCF_000007825_04823	B_fungorum_17-SMS-01_GCF_002746455_01955	B_hominis_BML-BC059_GCF_018332515_03606	B_luti_TD41_GCF_001884105_01058	B_mobilis_0711P9-1_GCF_001884045_04727	B_mycoides_DSM_2048_GCF_000003925_04303	B_nitratireducens_4049_GCF_001884135_04238	B_pacificus_EB422_GCF_001884025_04665	B_paramobilis_BML-BC017_GCF_018332495_01919	B_paramycoides_NH24A2_GCF_001884235_01786	B_paranthracis_Mn5_GCF_001883995_02428	B_pretiosus_SAICEU11T_GCF_025916425_01116	B_proteolyticus_TD42_GCF_001884065_05904	B_sanguinis_BML-BC004_GCF_018332475_02549	B_thuringiensis_serovar_berliner_ATCC_10792_GCF_000161615_04525	B_toyonensis_BCT-7112_GCF_000496285_01976	B_tropicus_N24_GCF_001884035_03714	B_weihenstephanensis_WSBC_10204_GCF_000775975_00201	B_wiedmannii_FSL_W8-0169_GCF_001583695_03765	C0780_00037
group_10231		NADH dehydrogenase-like protein	118	118	1	215	52651				1208	1256	1208	3001787537_05298	3001927717_05205	3002861066_05303	3003598852_04221	3004184083_05216	A9013_04867	B0818_05607	B1357_04698	B4264_03468	B4266_03778	B4510_05070	B4880_04609	B5780_03540	B5914_04836	B_albus_N35-10-2_GCF_001884185_04062	B_anthracis_Vollum_GCF_000742895_03839	B_cereus_ATCC_14579_GCF_000007825_05071	B_fungorum_17-SMS-01_GCF_002746455_04383	B_hominis_BML-BC059_GCF_018332515_01187	B_luti_TD41_GCF_001884105_04050	B_mobilis_0711P9-1_GCF_001884045_05450	B_mycoides_DSM_2048_GCF_000003925_04523	B_nitratireducens_4049_GCF_001884135_02471	B_pacificus_EB422_GCF_001884025_03006	B_paramobilis_BML-BC017_GCF_018332495_01685	B_paramycoides_NH24A2_GCF_001884235_01655	B_paranthracis_Mn5_GCF_001883995_03222	B_pretiosus_SAICEU11T_GCF_025916425_04260	B_proteolyticus_TD42_GCF_001884065_00319	B_sanguinis_BML-BC004_GCF_018332475_03941	B_thuringiensis_serovar_berliner_ATCC_10792_GCF_000161615_04730	B_toyonensis_BCT-7112_GCF_000496285_02223	B_tropicus_N24_GCF_001884035_00500	B_weihenstephanensis_WSBC_10204_GCF_000775975_04691	B_wiedmannii_FSL_W8-0169_GCF_001583695_04670	C0780_04824
group_10232		hypothetical protein	118	118	1	215	18146				794	806	794	3001787537_00360	3001927717_00594	3002861066_01421	3003598852_04081	3004184083_04488	A9013_00389	B0818_01303	B1357_02122	B4264_04276	B4266_04195	B4510_00391	B4880_02545	B5780_03416	B5914_01623	B_albus_N35-10-2_GCF_001884185_04766	B_anthracis_Vollum_GCF_000742895_00145	B_cereus_ATCC_14579_GCF_000007825_01337	B_fungorum_17-SMS-01_GCF_002746455_04812	B_hominis_BML-BC059_GCF_018332515_01885	B_luti_TD41_GCF_001884105_00566	B_mobilis_0711P9-1_GCF_001884045_02990	B_mycoides_DSM_2048_GCF_000003925_01394	B_nitratireducens_4049_GCF_001884135_03824	B_pacificus_EB422_GCF_001884025_03136	B_paramobilis_BML-BC017_GCF_018332495_00843	B_paramycoides_NH24A2_GCF_001884235_04456	B_paranthracis_Mn5_GCF_001883995_00574	B_pretiosus_SAICEU11T_GCF_025916425_05161	B_proteolyticus_TD42_GCF_001884065_01335	B_sanguinis_BML-BC004_GCF_018332475_00452	B_thuringiensis_serovar_berliner_ATCC_10792_GCF_000161615_01231	B_toyonensis_BCT-7112_GCF_000496285_04029	B_tropicus_N24_GCF_001884035_01812	B_weihenstephanensis_WSBC_10204_GCF_000775975_03592	B_wiedmannii_FSL_W8-0169_GCF_001583695_05076	C0780_02667
group_1035		hypothetical protein	118	118	1	215	57718				494	668	646	3001787537_01181	3001927717_00903	3002861066_01111	3003598852_00692	3004184083_01521	A9013_05631	B0818_00460	B1357_01531	B4264_02968	B4266_02844	B4510_01692	B4880_01493	B5780_01649	B5914_00480	B_albus_N35-10-2_GCF_001884185_00915	B_anthracis_Vollum_GCF_000742895_03319	B_cereus_ATCC_14579_GCF_000007825_04535	B_fungorum_17-SMS-01_GCF_002746455_02222	B_hominis_BML-BC059_GCF_018332515_02724	B_luti_TD41_GCF_001884105_04392	B_mobilis_0711P9-1_GCF_001884045_00568	B_mycoides_DSM_2048_GCF_000003925_04011	B_nitratireducens_4049_GCF_001884135_03302	B_pacificus_EB422_GCF_001884025_00048	B_paramobilis_BML-BC017_GCF_018332495_01896	B_paramycoides_NH24A2_GCF_001884235_02056	B_paranthracis_Mn5_GCF_001883995_01875	B_pretiosus_SAICEU11T_GCF_025916425_00849	B_proteolyticus_TD42_GCF_001884065_04788	B_sanguinis_BML-BC004_GCF_018332475_04607	B_thuringiensis_serovar_berliner_ATCC_10792_GCF_000161615_04234	B_toyonensis_BCT-7112_GCF_000496285_01697	B_tropicus_N24_GCF_001884035_04554	B_weihenstephanensis_WSBC_10204_GCF_000775975_00521	B_wiedmannii_FSL_W8-0169_GCF_001583695_01994	C0780_00327
rlmL		Ribosomal RNA large subunit methyltransferase K/L	118	118	1	215	18865				1139	1142	1139	3001787537_00103	3001927717_02480	3002861066_01932	3003598852_01391	3004184083_03073	A9013_02239	B0818_01055	B1357_00741	B4264_01637	B4266_01474	B4510_00640	B4880_04111	B5780_01761	B5914_01376	B_albus_N35-10-2_GCF_001884185_01610	B_anthracis_Vollum_GCF_000742895_00403	B_cereus_ATCC_14579_GCF_000007825_01592	B_fungorum_17-SMS-01_GCF_002746455_01496	B_hominis_BML-BC059_GCF_018332515_04215	B_luti_TD41_GCF_001884105_00320	B_mobilis_0711P9-1_GCF_001884045_02600	B_mycoides_DSM_2048_GCF_000003925_01465	B_nitratireducens_4049_GCF_001884135_01005	B_pacificus_EB422_GCF_001884025_01410	B_paramobilis_BML-BC017_GCF_018332495_02950	B_paramycoides_NH24A2_GCF_001884235_05170	B_paranthracis_Mn5_GCF_001883995_04122	B_pretiosus_SAICEU11T_GCF_025916425_01739	B_proteolyticus_TD42_GCF_001884065_01590	B_sanguinis_BML-BC004_GCF_018332475_03144	B_thuringiensis_serovar_berliner_ATCC_10792_GCF_000161615_01474	B_toyonensis_BCT-7112_GCF_000496285_04287	B_tropicus_N24_GCF_001884035_01080	B_weihenstephanensis_WSBC_10204_GCF_000775975_03334	B_wiedmannii_FSL_W8-0169_GCF_001583695_02234	C0780_04173
group_10409		Aspartate aminotransferase	118	118	1	215	18819				1187	1187	1187	3001787537_00119	3001927717_02464	3002861066_01916	3003598852_01406	3004184083_03058	A9013_02224	B0818_01070	B1357_00756	B4264_01652	B4266_01459	B4510_00625	B4880_04096	B5780_01746	B5914_01391	B_albus_N35-10-2_GCF_001884185_01625	B_anthracis_Vollum_GCF_000742895_00388	B_cereus_ATCC_14579_GCF_000007825_01574	B_fungorum_17-SMS-01_GCF_002746455_01481	B_hominis_BML-BC059_GCF_018332515_02096	B_luti_TD41_GCF_001884105_00335	B_mobilis_0711P9-1_GCF_001884045_02615	B_mycoides_DSM_2048_GCF_000003925_01450	B_nitratireducens_4049_GCF_001884135_00989	B_pacificus_EB422_GCF_001884025_01395	B_paramobilis_BML-BC017_GCF_018332495_02171	B_paramycoides_NH24A2_GCF_001884235_05245	B_paranthracis_Mn5_GCF_001883995_04137	B_pretiosus_SAICEU11T_GCF_025916425_01724	B_proteolyticus_TD42_GCF_001884065_01575	B_sanguinis_BML-BC004_GCF_018332475_00966	B_thuringiensis_serovar_berliner_ATCC_10792_GCF_000161615_01461	B_toyonensis_BCT-7112_GCF_000496285_04272	B_tropicus_N24_GCF_001884035_01095	B_weihenstephanensis_WSBC_10204_GCF_000775975_03349	B_wiedmannii_FSL_W8-0169_GCF_001583695_02219	C0780_04158
petC_1		Cytochrome b6-f complex iron-sulfur subunit	118	118	1	215	18774				512	512	512	3001787537_00141	3001927717_02442	3002861066_01894	3003598852_01429	3004184083_03035	A9013_02201	B0818_01093	B1357_00779	B4264_01675	B4266_01436	B4510_00602	B4880_04073	B5780_01723	B5914_01414	B_albus_N35-10-2_GCF_001884185_01649	B_anthracis_Vollum_GCF_000742895_00365	B_cereus_ATCC_14579_GCF_000007825_01550	B_fungorum_17-SMS-01_GCF_002746455_01458	B_hominis_BML-BC059_GCF_018332515_02118	B_luti_TD41_GCF_001884105_00358	B_mobilis_0711P9-1_GCF_001884045_02638	B_mycoides_DSM_2048_GCF_000003925_01428	B_nitratireducens_4049_GCF_001884135_00967	B_pacificus_EB422_GCF_001884025_01372	B_paramobilis_BML-BC017_GCF_018332495_02194	B_paramycoides_NH24A2_GCF_001884235_05268	B_paranthracis_Mn5_GCF_001883995_04160	B_pretiosus_SAICEU11T_GCF_025916425_01701	B_proteolyticus_TD42_GCF_001884065_01553	B_sanguinis_BML-BC004_GCF_018332475_00989	B_thuringiensis_serovar_berliner_ATCC_10792_GCF_000161615_01439	B_toyonensis_BCT-7112_GCF_000496285_04248	B_tropicus_N24_GCF_001884035_01118	B_weihenstephanensis_WSBC_10204_GCF_000775975_03371	B_wiedmannii_FSL_W8-0169_GCF_001583695_02196	C0780_04135
ndk		Nucleoside diphosphate kinase	118	118	1	215	18766				443	446	445	3001787537_00149	3001927717_02434	3002861066_01886	3003598852_01436	3004184083_03028	A9013_02194	B0818_01100	B1357_00786	B4264_01682	B4266_01429	B4510_00595	B4880_04066	B5780_01716	B5914_01421	B_albus_N35-10-2_GCF_001884185_01656	B_anthracis_Vollum_GCF_000742895_00358	B_cereus_ATCC_14579_GCF_000007825_01543	B_fungorum_17-SMS-01_GCF_002746455_01451	B_hominis_BML-BC059_GCF_018332515_03164	B_luti_TD41_GCF_001884105_00365	B_mobilis_0711P9-1_GCF_001884045_02646	B_mycoides_DSM_2048_GCF_000003925_01420	B_nitratireducens_4049_GCF_001884135_00959	B_pacificus_EB422_GCF_001884025_01365	B_paramobilis_BML-BC017_GCF_018332495_02201	B_paramycoides_NH24A2_GCF_001884235_05276	B_paranthracis_Mn5_GCF_001883995_04167	B_pretiosus_SAICEU11T_GCF_025916425_01694	B_proteolyticus_TD42_GCF_001884065_01545	B_sanguinis_BML-BC004_GCF_018332475_00996	B_thuringiensis_serovar_berliner_ATCC_10792_GCF_000161615_01432	B_toyonensis_BCT-7112_GCF_000496285_04241	B_tropicus_N24_GCF_001884035_01125	B_weihenstephanensis_WSBC_10204_GCF_000775975_03379	B_wiedmannii_FSL_W8-0169_GCF_001583695_04869	C0780_04128
group_10419		hypothetical protein	118	118	1	215	18635				998	998	998	3001787537_00210	3001927717_00444	3002861066_01825	3003598852_01498	3004184083_02966	A9013_02133	B0818_01161	B1357_02266	B4264_01744	B4266_01367	B4510_00533	B4880_04925	B5780_05041	B5914_01483	B_albus_N35-10-2_GCF_001884185_01718	B_anthracis_Vollum_GCF_000742895_00296	B_cereus_ATCC_14579_GCF_000007825_01479	B_fungorum_17-SMS-01_GCF_002746455_01390	B_hominis_BML-BC059_GCF_018332515_03293	B_luti_TD41_GCF_001884105_00426	B_mobilis_0711P9-1_GCF_001884045_03138	B_mycoides_DSM_2048_GCF_000003925_01245	B_nitratireducens_4049_GCF_001884135_03674	B_pacificus_EB422_GCF_001884025_03398	B_paramobilis_BML-BC017_GCF_018332495_02823	B_paramycoides_NH24A2_GCF_001884235_05336	B_paranthracis_Mn5_GCF_001883995_00718	B_pretiosus_SAICEU11T_GCF_025916425_05306	B_proteolyticus_TD42_GCF_001884065_01484	B_sanguinis_BML-BC004_GCF_018332475_00922	B_thuringiensis_serovar_berliner_ATCC_10792_GCF_000161615_01370	B_toyonensis_BCT-7112_GCF_000496285_04178	B_tropicus_N24_GCF_001884035_01952	B_weihenstephanensis_WSBC_10204_GCF_000775975_03442	B_wiedmannii_FSL_W8-0169_GCF_001583695_04932	C0780_04995
group_10420		hypothetical protein	118	118	1	215	18634				800	800	800	3001787537_00211	3001927717_00445	3002861066_01824	3003598852_01499	3004184083_02965	A9013_02132	B0818_01162	B1357_02265	B4264_01745	B4266_01366	B4510_00532	B4880_04924	B5780_05040	B5914_01484	B_albus_N35-10-2_GCF_001884185_01719	B_anthracis_Vollum_GCF_000742895_00295	B_cereus_ATCC_14579_GCF_000007825_01478	B_fungorum_17-SMS-01_GCF_002746455_01389	B_hominis_BML-BC059_GCF_018332515_03294	B_luti_TD41_GCF_001884105_00427	B_mobilis_0711P9-1_GCF_001884045_03137	B_mycoides_DSM_2048_GCF_000003925_01246	B_nitratireducens_4049_GCF_001884135_03675	B_pacificus_EB422_GCF_001884025_03397	B_paramobilis_BML-BC017_GCF_018332495_02822	B_paramycoides_NH24A2_GCF_001884235_05337	B_paranthracis_Mn5_GCF_001883995_00717	B_pretiosus_SAICEU11T_GCF_025916425_05305	B_proteolyticus_TD42_GCF_001884065_01483	B_sanguinis_BML-BC004_GCF_018332475_00923	B_thuringiensis_serovar_berliner_ATCC_10792_GCF_000161615_01369	B_toyonensis_BCT-7112_GCF_000496285_04177	B_tropicus_N24_GCF_001884035_01951	B_weihenstephanensis_WSBC_10204_GCF_000775975_03443	B_wiedmannii_FSL_W8-0169_GCF_001583695_04933	C0780_04994
group_10424		hypothetical protein	118	118	1	215	18542				701	701	701	3001787537_00245	3001927717_00479	3002861066_01790	3003598852_01533	3004184083_02931	A9013_02097	B0818_01196	B1357_02231	B4264_01780	B4266_01331	B4510_00497	B4880_04890	B5780_05006	B5914_01517	B_albus_N35-10-2_GCF_001884185_01753	B_anthracis_Vollum_GCF_000742895_00261	B_cereus_ATCC_14579_GCF_000007825_01443	B_fungorum_17-SMS-01_GCF_002746455_01355	B_hominis_BML-BC059_GCF_018332515_02266	B_luti_TD41_GCF_001884105_00462	B_mobilis_0711P9-1_GCF_001884045_03102	B_mycoides_DSM_2048_GCF_000003925_01280	B_nitratireducens_4049_GCF_001884135_03709	B_pacificus_EB422_GCF_001884025_03364	B_paramobilis_BML-BC017_GCF_018332495_02533	B_paramycoides_NH24A2_GCF_001884235_05371	B_paranthracis_Mn5_GCF_001883995_00683	B_pretiosus_SAICEU11T_GCF_025916425_05270	B_proteolyticus_TD42_GCF_001884065_01449	B_sanguinis_BML-BC004_GCF_018332475_04232	B_thuringiensis_serovar_berliner_ATCC_10792_GCF_000161615_01334	B_toyonensis_BCT-7112_GCF_000496285_04143	B_tropicus_N24_GCF_001884035_01917	B_weihenstephanensis_WSBC_10204_GCF_000775975_03478	B_wiedmannii_FSL_W8-0169_GCF_001583695_04968	C0780_04960
ilvE_2		Branched-chain-amino-acid aminotransferase	118	118	1	215	18496				896	896	896	3001787537_00265	3001927717_00499	3002861066_01770	3003598852_01553	3004184083_02911	A9013_02077	B0818_01216	B1357_02211	B4264_01800	B4266_01311	B4510_00477	B4880_04870	B5780_04986	B5914_01537	B_albus_N35-10-2_GCF_001884185_01773	B_anthracis_Vollum_GCF_000742895_00241	B_cereus_ATCC_14579_GCF_000007825_01422	B_fungorum_17-SMS-01_GCF_002746455_01335	B_hominis_BML-BC059_GCF_018332515_02246	B_luti_TD41_GCF_001884105_00482	B_mobilis_0711P9-1_GCF_001884045_03081	B_mycoides_DSM_2048_GCF_000003925_01300	B_nitratireducens_4049_GCF_001884135_03729	B_pacificus_EB422_GCF_001884025_03344	B_paramobilis_BML-BC017_GCF_018332495_04970	B_paramycoides_NH24A2_GCF_001884235_00006	B_paranthracis_Mn5_GCF_001883995_00663	B_pretiosus_SAICEU11T_GCF_025916425_05250	B_proteolyticus_TD42_GCF_001884065_01429	B_sanguinis_BML-BC004_GCF_018332475_04211	B_thuringiensis_serovar_berliner_ATCC_10792_GCF_000161615_01314	B_toyonensis_BCT-7112_GCF_000496285_04123	B_tropicus_N24_GCF_001884035_01897	B_weihenstephanensis_WSBC_10204_GCF_000775975_03498	B_wiedmannii_FSL_W8-0169_GCF_001583695_04988	C0780_04940
lrpC_1		HTH-type transcriptional regulator LrpC	118	118	1	215	18302				452	452	452	3001787537_00300	3001927717_00534	3002861066_01481	3003598852_04025	3004184083_04542	A9013_00441	B0818_01249	B1357_02178	B4264_04224	B4266_04247	B4510_00444	B4880_02598	B5780_03470	B5914_01569	B_albus_N35-10-2_GCF_001884185_04713	B_anthracis_Vollum_GCF_000742895_00207	B_cereus_ATCC_14579_GCF_000007825_01389	B_fungorum_17-SMS-01_GCF_002746455_01293	B_hominis_BML-BC059_GCF_018332515_02213	B_luti_TD41_GCF_001884105_00513	B_mobilis_0711P9-1_GCF_001884045_03046	B_mycoides_DSM_2048_GCF_000003925_01334	B_nitratireducens_4049_GCF_001884135_03764	B_pacificus_EB422_GCF_001884025_03191	B_paramobilis_BML-BC017_GCF_018332495_04117	B_paramycoides_NH24A2_GCF_001884235_04515	B_paranthracis_Mn5_GCF_001883995_00630	B_pretiosus_SAICEU11T_GCF_025916425_05217	B_proteolyticus_TD42_GCF_001884065_01395	B_sanguinis_BML-BC004_GCF_018332475_01365	B_thuringiensis_serovar_berliner_ATCC_10792_GCF_000161615_01283	B_toyonensis_BCT-7112_GCF_000496285_04088	B_tropicus_N24_GCF_001884035_01865	B_weihenstephanensis_WSBC_10204_GCF_000775975_03532	B_wiedmannii_FSL_W8-0169_GCF_001583695_05021	C0780_02721
group_10436	lutA_2	Lactate utilization protein A	118	118	1	215	18114				719	719	719	3001787537_00366	3001927717_00600	3002861066_01415	3003598852_04087	3004184083_04482	A9013_00383	B0818_01309	B1357_02116	B4264_04282	B4266_04189	B4510_00385	B4880_02539	B5780_03410	B5914_01629	B_albus_N35-10-2_GCF_001884185_04772	B_anthracis_Vollum_GCF_000742895_00139	B_cereus_ATCC_14579_GCF_000007825_01331	B_fungorum_17-SMS-01_GCF_002746455_04818	B_hominis_BML-BC059_GCF_018332515_01892	B_luti_TD41_GCF_001884105_00572	B_mobilis_0711P9-1_GCF_001884045_02984	B_mycoides_DSM_2048_GCF_000003925_01192	B_nitratireducens_4049_GCF_001884135_03830	B_pacificus_EB422_GCF_001884025_03130	B_paramobilis_BML-BC017_GCF_018332495_00849	B_paramycoides_NH24A2_GCF_001884235_04450	B_paranthracis_Mn5_GCF_001883995_00568	B_pretiosus_SAICEU11T_GCF_025916425_05155	B_proteolyticus_TD42_GCF_001884065_01329	B_sanguinis_BML-BC004_GCF_018332475_00446	B_thuringiensis_serovar_berliner_ATCC_10792_GCF_000161615_01225	B_toyonensis_BCT-7112_GCF_000496285_04023	B_tropicus_N24_GCF_001884035_01806	B_weihenstephanensis_WSBC_10204_GCF_000775975_03598	B_wiedmannii_FSL_W8-0169_GCF_001583695_05082	C0780_02661
potA_2		Spermidine/putrescine import ATP-binding protein PotA	118	118	1	215	18052				983	983	983	3001787537_00383	3001927717_00617	3002861066_01398	3003598852_05326	3004184083_02271	A9013_00366	B0818_01326	B1357_02099	B4264_04299	B4266_04172	B4510_00368	B4880_02522	B5780_03393	B5914_01646	B_albus_N35-10-2_GCF_001884185_04789	B_anthracis_Vollum_GCF_000742895_00122	B_cereus_ATCC_14579_GCF_000007825_01314	B_fungorum_17-SMS-01_GCF_002746455_04835	B_hominis_BML-BC059_GCF_018332515_03032	B_luti_TD41_GCF_001884105_00589	B_mobilis_0711P9-1_GCF_001884045_02967	B_mycoides_DSM_2048_GCF_000003925_01180	B_nitratireducens_4049_GCF_001884135_03847	B_pacificus_EB422_GCF_001884025_03113	B_paramobilis_BML-BC017_GCF_018332495_00517	B_paramycoides_NH24A2_GCF_001884235_04432	B_paranthracis_Mn5_GCF_001883995_00551	B_pretiosus_SAICEU11T_GCF_025916425_05138	B_proteolyticus_TD42_GCF_001884065_01312	B_sanguinis_BML-BC004_GCF_018332475_00429	B_thuringiensis_serovar_berliner_ATCC_10792_GCF_000161615_01209	B_toyonensis_BCT-7112_GCF_000496285_04006	B_tropicus_N24_GCF_001884035_01789	B_weihenstephanensis_WSBC_10204_GCF_000775975_03615	B_wiedmannii_FSL_W8-0169_GCF_001583695_05099	C0780_02644
fabHA		3-oxoacyl-[acyl-carrier-protein] synthase 3 protein 1	118	118	1	215	17357				932	932	932	3001787537_00494	3001927717_00728	3002861066_01287	3003598852_02111	3004184083_02368	A9013_00270	B0818_02695	B1357_01984	B4264_02621	B4266_02443	B4510_00266	B4880_02410	B5780_01005	B5914_01745	B_albus_N35-10-2_GCF_001884185_03329	B_anthracis_Vollum_GCF_000742895_00022	B_cereus_ATCC_14579_GCF_000007825_01201	B_fungorum_17-SMS-01_GCF_002746455_04087	B_hominis_BML-BC059_GCF_018332515_00460	B_luti_TD41_GCF_001884105_02108	B_mobilis_0711P9-1_GCF_001884045_02015	B_mycoides_DSM_2048_GCF_000003925_01080	B_nitratireducens_4049_GCF_001884135_03969	B_pacificus_EB422_GCF_001884025_04131	B_paramobilis_BML-BC017_GCF_018332495_02034	B_paramycoides_NH24A2_GCF_001884235_00491	B_paranthracis_Mn5_GCF_001883995_00431	B_pretiosus_SAICEU11T_GCF_025916425_02508	B_proteolyticus_TD42_GCF_001884065_01194	B_sanguinis_BML-BC004_GCF_018332475_02885	B_thuringiensis_serovar_berliner_ATCC_10792_GCF_000161615_01105	B_toyonensis_BCT-7112_GCF_000496285_03896	B_tropicus_N24_GCF_001884035_01689	B_weihenstephanensis_WSBC_10204_GCF_000775975_03715	B_wiedmannii_FSL_W8-0169_GCF_001583695_01105	C0780_02529
gerPA		putative spore germination protein GerPA	118	118	1	215	17216				221	221	221	3001787537_00523	3001927717_00757	3002861066_01258	3003598852_02139	3004184083_02395	A9013_00242	B0818_02723	B1357_01957	B4264_02648	B4266_02416	B4510_00233	B4880_02383	B5780_00977	B5914_01772	B_albus_N35-10-2_GCF_001884185_03357	B_anthracis_Vollum_GCF_000742895_05585	B_cereus_ATCC_14579_GCF_000007825_01173	B_fungorum_17-SMS-01_GCF_002746455_05183	B_hominis_BML-BC059_GCF_018332515_02010	B_luti_TD41_GCF_001884105_02137	B_mobilis_0711P9-1_GCF_001884045_01987	B_mycoides_DSM_2048_GCF_000003925_01053	B_nitratireducens_4049_GCF_001884135_03998	B_pacificus_EB422_GCF_001884025_04940	B_paramobilis_BML-BC017_GCF_018332495_03863	B_paramycoides_NH24A2_GCF_001884235_00527	B_paranthracis_Mn5_GCF_001883995_00404	B_pretiosus_SAICEU11T_GCF_025916425_01864	B_proteolyticus_TD42_GCF_001884065_01163	B_sanguinis_BML-BC004_GCF_018332475_02639	B_thuringiensis_serovar_berliner_ATCC_10792_GCF_000161615_01079	B_toyonensis_BCT-7112_GCF_000496285_03865	B_tropicus_N24_GCF_001884035_01661	B_weihenstephanensis_WSBC_10204_GCF_000775975_03748	B_wiedmannii_FSL_W8-0169_GCF_001583695_01133	C0780_02502
betI_2		HTH-type transcriptional regulator BetI	118	118	1	215	16658				572	647	572	3001787537_00643	3001927717_00877	3002861066_01138	3003598852_02194	3004184083_02457	A9013_00186	B0818_02833	B1357_01895	B4264_02734	B4266_02330	B4510_00170	B4880_02327	B5780_00927	B5914_01825	B_albus_N35-10-2_GCF_001884185_03421	B_anthracis_Vollum_GCF_000742895_05525	B_cereus_ATCC_14579_GCF_000007825_01101	B_fungorum_17-SMS-01_GCF_002746455_05267	B_hominis_BML-BC059_GCF_018332515_03378	B_luti_TD41_GCF_001884105_02195	B_mobilis_0711P9-1_GCF_001884045_01925	B_mycoides_DSM_2048_GCF_000003925_00993	B_nitratireducens_4049_GCF_001884135_04068	B_pacificus_EB422_GCF_001884025_04093	B_paramobilis_BML-BC017_GCF_018332495_00029	B_paramycoides_NH24A2_GCF_001884235_00577	B_paranthracis_Mn5_GCF_001883995_00349	B_pretiosus_SAICEU11T_GCF_025916425_01925	B_proteolyticus_TD42_GCF_001884065_01095	B_sanguinis_BML-BC004_GCF_018332475_00767	B_thuringiensis_serovar_berliner_ATCC_10792_GCF_000161615_01027	B_toyonensis_BCT-7112_GCF_000496285_03817	B_tropicus_N24_GCF_001884035_01604	B_weihenstephanensis_WSBC_10204_GCF_000775975_03802	B_wiedmannii_FSL_W8-0169_GCF_001583695_03464	C0780_02444
hemE		Uroporphyrinogen decarboxylase	118	118	1	215	16594				1046	1046	1046	3001787537_00650	3001927717_00884	3002861066_01131	3003598852_02204	3004184083_02466	A9013_00177	B0818_02842	B1357_01888	B4264_02743	B4266_02321	B4510_00163	B4880_02320	B5780_00920	B5914_01834	B_albus_N35-10-2_GCF_001884185_03431	B_anthracis_Vollum_GCF_000742895_05516	B_cereus_ATCC_14579_GCF_000007825_01092	B_fungorum_17-SMS-01_GCF_002746455_05258	B_hominis_BML-BC059_GCF_018332515_03370	B_luti_TD41_GCF_001884105_02202	B_mobilis_0711P9-1_GCF_001884045_01918	B_mycoides_DSM_2048_GCF_000003925_00972	B_nitratireducens_4049_GCF_001884135_04075	B_pacificus_EB422_GCF_001884025_04083	B_paramobilis_BML-BC017_GCF_018332495_00020	B_paramycoides_NH24A2_GCF_001884235_00586	B_paranthracis_Mn5_GCF_001883995_00342	B_pretiosus_SAICEU11T_GCF_025916425_01932	B_proteolyticus_TD42_GCF_001884065_01089	B_sanguinis_BML-BC004_GCF_018332475_00759	B_thuringiensis_serovar_berliner_ATCC_10792_GCF_000161615_01018	B_toyonensis_BCT-7112_GCF_000496285_03810	B_tropicus_N24_GCF_001884035_01597	B_weihenstephanensis_WSBC_10204_GCF_000775975_03808	B_wiedmannii_FSL_W8-0169_GCF_001583695_03457	C0780_02437
ctaB2		Protoheme IX farnesyltransferase 2	118	118	1	215	62758				923	923	923	3001787537_00710	3001927717_02804	3002861066_00638	3003598852_04953	3004184083_04380	A9013_05114	B0818_01734	B1357_01063	B4264_00977	B4266_01075	B4510_03475	B4880_01024	B5780_02079	B5914_00951	B_albus_N35-10-2_GCF_001884185_04310	B_anthracis_Vollum_GCF_000742895_02855	B_cereus_ATCC_14579_GCF_000007825_04063	B_fungorum_17-SMS-01_GCF_002746455_00458	B_hominis_BML-BC059_GCF_018332515_00860	B_luti_TD41_GCF_001884105_04854	B_mobilis_0711P9-1_GCF_001884045_01361	B_mycoides_DSM_2048_GCF_000003925_03614	B_nitratireducens_4049_GCF_001884135_00516	B_pacificus_EB422_GCF_001884025_00523	B_paramobilis_BML-BC017_GCF_018332495_02662	B_paramycoides_NH24A2_GCF_001884235_02581	B_paranthracis_Mn5_GCF_001883995_01414	B_pretiosus_SAICEU11T_GCF_025916425_00406	B_proteolyticus_TD42_GCF_001884065_03983	B_sanguinis_BML-BC004_GCF_018332475_02686	B_thuringiensis_serovar_berliner_ATCC_10792_GCF_000161615_03775	B_toyonensis_BCT-7112_GCF_000496285_01217	B_tropicus_N24_GCF_001884035_05047	B_weihenstephanensis_WSBC_10204_GCF_000775975_00999	B_wiedmannii_FSL_W8-0169_GCF_001583695_01528	C0780_00798
pycA		Pyruvate carboxylase	118	118	1	215	62760				3446	3446	3446	3001787537_00712	3001927717_02806	3002861066_00640	3003598852_04951	3004184083_04382	A9013_05112	B0818_01732	B1357_01065	B4264_00979	B4266_01073	B4510_03477	B4880_01026	B5780_02081	B5914_00949	B_albus_N35-10-2_GCF_001884185_04308	B_anthracis_Vollum_GCF_000742895_02857	B_cereus_ATCC_14579_GCF_000007825_04065	B_fungorum_17-SMS-01_GCF_002746455_00456	B_hominis_BML-BC059_GCF_018332515_00862	B_luti_TD41_GCF_001884105_04852	B_mobilis_0711P9-1_GCF_001884045_01359	B_mycoides_DSM_2048_GCF_000003925_03612	B_nitratireducens_4049_GCF_001884135_00518	B_pacificus_EB422_GCF_001884025_00521	B_paramobilis_BML-BC017_GCF_018332495_02664	B_paramycoides_NH24A2_GCF_001884235_02579	B_paranthracis_Mn5_GCF_001883995_01416	B_pretiosus_SAICEU11T_GCF_025916425_00404	B_proteolyticus_TD42_GCF_001884065_03985	B_sanguinis_BML-BC004_GCF_018332475_02688	B_thuringiensis_serovar_berliner_ATCC_10792_GCF_000161615_03777	B_toyonensis_BCT-7112_GCF_000496285_01219	B_tropicus_N24_GCF_001884035_05045	B_weihenstephanensis_WSBC_10204_GCF_000775975_00997	B_wiedmannii_FSL_W8-0169_GCF_001583695_01530	C0780_00796
group_10462		hypothetical protein	118	118	1	215	62773				176	179	178	3001787537_00722	3001927717_02816	3002861066_00650	3003598852_04941	3004184083_04392	A9013_05102	B0818_01722	B1357_01075	B4264_00989	B4266_01063	B4510_03487	B4880_01036	B5780_02091	B5914_00939	B_albus_N35-10-2_GCF_001884185_04298	B_anthracis_Vollum_GCF_000742895_02867	B_cereus_ATCC_14579_GCF_000007825_04075	B_fungorum_17-SMS-01_GCF_002746455_00446	B_hominis_BML-BC059_GCF_018332515_01952	B_luti_TD41_GCF_001884105_04842	B_mobilis_0711P9-1_GCF_001884045_01349	B_mycoides_DSM_2048_GCF_000003925_03602	B_nitratireducens_4049_GCF_001884135_00528	B_pacificus_EB422_GCF_001884025_00511	B_paramobilis_BML-BC017_GCF_018332495_02356	B_paramycoides_NH24A2_GCF_001884235_02569	B_paranthracis_Mn5_GCF_001883995_01426	B_pretiosus_SAICEU11T_GCF_025916425_00394	B_proteolyticus_TD42_GCF_001884065_03995	B_sanguinis_BML-BC004_GCF_018332475_02997	B_thuringiensis_serovar_berliner_ATCC_10792_GCF_000161615_03786	B_toyonensis_BCT-7112_GCF_000496285_01229	B_tropicus_N24_GCF_001884035_05035	B_weihenstephanensis_WSBC_10204_GCF_000775975_00986	B_wiedmannii_FSL_W8-0169_GCF_001583695_01540	C0780_00786
thlA		Acetyl-CoA acetyltransferase	118	118	1	215	62926				1175	1175	1175	3001787537_00789	3001927717_02883	3002861066_00719	3003598852_04496	3004184083_04459	A9013_05034	B0818_00009	B1357_01145	B4264_01057	B4266_00995	B4510_02081	B4880_01104	B5780_04809	B5914_00866	B_albus_N35-10-2_GCF_001884185_01295	B_anthracis_Vollum_GCF_000742895_02935	B_cereus_ATCC_14579_GCF_000007825_04144	B_fungorum_17-SMS-01_GCF_002746455_00375	B_hominis_BML-BC059_GCF_018332515_02564	B_luti_TD41_GCF_001884105_04773	B_mobilis_0711P9-1_GCF_001884045_01278	B_mycoides_DSM_2048_GCF_000003925_03712	B_nitratireducens_4049_GCF_001884135_00597	B_pacificus_EB422_GCF_001884025_00443	B_paramobilis_BML-BC017_GCF_018332495_05153	B_paramycoides_NH24A2_GCF_001884235_02502	B_paranthracis_Mn5_GCF_001883995_01495	B_pretiosus_SAICEU11T_GCF_025916425_00326	B_proteolyticus_TD42_GCF_001884065_04067	B_sanguinis_BML-BC004_GCF_018332475_00033	B_thuringiensis_serovar_berliner_ATCC_10792_GCF_000161615_05592	B_toyonensis_BCT-7112_GCF_000496285_01301	B_tropicus_N24_GCF_001884035_04965	B_weihenstephanensis_WSBC_10204_GCF_000775975_00917	B_wiedmannii_FSL_W8-0169_GCF_001583695_01609	C0780_00716
xerD_1		Tyrosine recombinase XerD	118	118	1	215	63114				890	890	890	3001787537_00858	3001927717_02952	3002861066_00788	3003598852_03785	3004184083_01198	A9013_04967	B0818_00077	B1357_01214	B4264_01126	B4266_00926	B4510_02012	B4880_01172	B5780_04741	B5914_00797	B_albus_N35-10-2_GCF_001884185_01226	B_anthracis_Vollum_GCF_000742895_03003	B_cereus_ATCC_14579_GCF_000007825_04213	B_fungorum_17-SMS-01_GCF_002746455_00305	B_hominis_BML-BC059_GCF_018332515_03264	B_luti_TD41_GCF_001884105_04705	B_mobilis_0711P9-1_GCF_001884045_01210	B_mycoides_DSM_2048_GCF_000003925_03644	B_nitratireducens_4049_GCF_001884135_00666	B_pacificus_EB422_GCF_001884025_00366	B_paramobilis_BML-BC017_GCF_018332495_02255	B_paramycoides_NH24A2_GCF_001884235_02434	B_paranthracis_Mn5_GCF_001883995_01564	B_pretiosus_SAICEU11T_GCF_025916425_00259	B_proteolyticus_TD42_GCF_001884065_04136	B_sanguinis_BML-BC004_GCF_018332475_00040	B_thuringiensis_serovar_berliner_ATCC_10792_GCF_000161615_03908	B_toyonensis_BCT-7112_GCF_000496285_01371	B_tropicus_N24_GCF_001884035_04896	B_weihenstephanensis_WSBC_10204_GCF_000775975_00849	B_wiedmannii_FSL_W8-0169_GCF_001583695_01677	C0780_00647
group_10475		hypothetical protein	118	118	1	215	63115				230	230	230	3001787537_00859	3001927717_02953	3002861066_00789	3003598852_03784	3004184083_01199	A9013_04966	B0818_00078	B1357_01215	B4264_01127	B4266_00925	B4510_02011	B4880_01173	B5780_04740	B5914_00796	B_albus_N35-10-2_GCF_001884185_01225	B_anthracis_Vollum_GCF_000742895_03004	B_cereus_ATCC_14579_GCF_000007825_04214	B_fungorum_17-SMS-01_GCF_002746455_00304	B_hominis_BML-BC059_GCF_018332515_03265	B_luti_TD41_GCF_001884105_04704	B_mobilis_0711P9-1_GCF_001884045_01209	B_mycoides_DSM_2048_GCF_000003925_03643	B_nitratireducens_4049_GCF_001884135_00667	B_pacificus_EB422_GCF_001884025_00365	B_paramobilis_BML-BC017_GCF_018332495_02254	B_paramycoides_NH24A2_GCF_001884235_02433	B_paranthracis_Mn5_GCF_001883995_01565	B_pretiosus_SAICEU11T_GCF_025916425_00258	B_proteolyticus_TD42_GCF_001884065_04137	B_sanguinis_BML-BC004_GCF_018332475_00041	B_thuringiensis_serovar_berliner_ATCC_10792_GCF_000161615_03909	B_toyonensis_BCT-7112_GCF_000496285_01372	B_tropicus_N24_GCF_001884035_04895	B_weihenstephanensis_WSBC_10204_GCF_000775975_00848	B_wiedmannii_FSL_W8-0169_GCF_001583695_01678	C0780_00646
slyA_1		hypothetical protein	118	118	1	215	63197				446	446	446	3001787537_00894	3001927717_02988	3002861066_00824	3003598852_03750	3004184083_01233	A9013_04932	B0818_00112	B1357_01249	B4264_01161	B4266_00891	B4510_01977	B4880_01208	B5780_01369	B5914_00762	B_albus_N35-10-2_GCF_001884185_01191	B_anthracis_Vollum_GCF_000742895_03038	B_cereus_ATCC_14579_GCF_000007825_04248	B_fungorum_17-SMS-01_GCF_002746455_00270	B_hominis_BML-BC059_GCF_018332515_03899	B_luti_TD41_GCF_001884105_04670	B_mobilis_0711P9-1_GCF_001884045_01175	B_mycoides_DSM_2048_GCF_000003925_03783	B_nitratireducens_4049_GCF_001884135_00702	B_pacificus_EB422_GCF_001884025_00331	B_paramobilis_BML-BC017_GCF_018332495_02984	B_paramycoides_NH24A2_GCF_001884235_02398	B_paranthracis_Mn5_GCF_001883995_01599	B_pretiosus_SAICEU11T_GCF_025916425_00224	B_proteolyticus_TD42_GCF_001884065_04171	B_sanguinis_BML-BC004_GCF_018332475_04838	B_thuringiensis_serovar_berliner_ATCC_10792_GCF_000161615_03943	B_toyonensis_BCT-7112_GCF_000496285_01406	B_tropicus_N24_GCF_001884035_04861	B_weihenstephanensis_WSBC_10204_GCF_000775975_00813	B_wiedmannii_FSL_W8-0169_GCF_001583695_01712	C0780_00612
buk2		Butyrate kinase 2	118	118	1	215	63323				1103	1103	1103	3001787537_00935	3001927717_01149	3002861066_00865	3003598852_03716	3004184083_01274	A9013_04291	B0818_00150	B1357_01289	B4264_01199	B4266_00853	B4510_01939	B4880_01242	B5780_01402	B5914_00725	B_albus_N35-10-2_GCF_001884185_01159	B_anthracis_Vollum_GCF_000742895_03074	B_cereus_ATCC_14579_GCF_000007825_04286	B_fungorum_17-SMS-01_GCF_002746455_00230	B_hominis_BML-BC059_GCF_018332515_00600	B_luti_TD41_GCF_001884105_04635	B_mobilis_0711P9-1_GCF_001884045_01138	B_mycoides_DSM_2048_GCF_000003925_03744	B_nitratireducens_4049_GCF_001884135_00743	B_pacificus_EB422_GCF_001884025_00295	B_paramobilis_BML-BC017_GCF_018332495_03183	B_paramycoides_NH24A2_GCF_001884235_02287	B_paranthracis_Mn5_GCF_001883995_01633	B_pretiosus_SAICEU11T_GCF_025916425_00190	B_proteolyticus_TD42_GCF_001884065_04257	B_sanguinis_BML-BC004_GCF_018332475_01493	B_thuringiensis_serovar_berliner_ATCC_10792_GCF_000161615_03988	B_toyonensis_BCT-7112_GCF_000496285_01443	B_tropicus_N24_GCF_001884035_04823	B_weihenstephanensis_WSBC_10204_GCF_000775975_00770	B_wiedmannii_FSL_W8-0169_GCF_001583695_01746	C0780_00572
tlyA		Hemolysin A	118	118	1	215	63370				839	842	839	3001787537_00950	3001927717_01134	3002861066_00880	3003598852_03705	3004184083_01285	A9013_04279	B0818_00162	B1357_01300	B4264_01211	B4266_00841	B4510_01927	B4880_01254	B5780_01414	B5914_00714	B_albus_N35-10-2_GCF_001884185_01147	B_anthracis_Vollum_GCF_000742895_03086	B_cereus_ATCC_14579_GCF_000007825_04298	B_fungorum_17-SMS-01_GCF_002746455_00218	B_hominis_BML-BC059_GCF_018332515_04699	B_luti_TD41_GCF_001884105_04623	B_mobilis_0711P9-1_GCF_001884045_01126	B_mycoides_DSM_2048_GCF_000003925_03904	B_nitratireducens_4049_GCF_001884135_03071	B_pacificus_EB422_GCF_001884025_00284	B_paramobilis_BML-BC017_GCF_018332495_03195	B_paramycoides_NH24A2_GCF_001884235_02275	B_paranthracis_Mn5_GCF_001883995_01644	B_pretiosus_SAICEU11T_GCF_025916425_00177	B_proteolyticus_TD42_GCF_001884065_04271	B_sanguinis_BML-BC004_GCF_018332475_01481	B_thuringiensis_serovar_berliner_ATCC_10792_GCF_000161615_03999	B_toyonensis_BCT-7112_GCF_000496285_01456	B_tropicus_N24_GCF_001884035_04811	B_weihenstephanensis_WSBC_10204_GCF_000775975_00750	B_wiedmannii_FSL_W8-0169_GCF_001583695_01758	C0780_00561
xseA		Exodeoxyribonuclease 7 large subunit	118	118	1	215	63374				1358	1358	1358	3001787537_00954	3001927717_01130	3002861066_00884	3003598852_03701	3004184083_01289	A9013_04275	B0818_00166	B1357_01304	B4264_01215	B4266_00837	B4510_01923	B4880_01258	B5780_01418	B5914_00710	B_albus_N35-10-2_GCF_001884185_01143	B_anthracis_Vollum_GCF_000742895_03090	B_cereus_ATCC_14579_GCF_000007825_04302	B_fungorum_17-SMS-01_GCF_002746455_00214	B_hominis_BML-BC059_GCF_018332515_04703	B_luti_TD41_GCF_001884105_04619	B_mobilis_0711P9-1_GCF_001884045_01122	B_mycoides_DSM_2048_GCF_000003925_03900	B_nitratireducens_4049_GCF_001884135_03075	B_pacificus_EB422_GCF_001884025_00280	B_paramobilis_BML-BC017_GCF_018332495_03199	B_paramycoides_NH24A2_GCF_001884235_02271	B_paranthracis_Mn5_GCF_001883995_01648	B_pretiosus_SAICEU11T_GCF_025916425_00173	B_proteolyticus_TD42_GCF_001884065_04275	B_sanguinis_BML-BC004_GCF_018332475_01477	B_thuringiensis_serovar_berliner_ATCC_10792_GCF_000161615_04003	B_toyonensis_BCT-7112_GCF_000496285_01460	B_tropicus_N24_GCF_001884035_04807	B_weihenstephanensis_WSBC_10204_GCF_000775975_00746	B_wiedmannii_FSL_W8-0169_GCF_001583695_01762	C0780_00557
group_10487		hypothetical protein	118	118	1	215	63391				278	296	278	3001787537_00965	3001927717_01119	3002861066_00895	3003598852_03691	3004184083_01300	A9013_04264	B0818_00177	B1357_01314	B4264_01226	B4266_00826	B4510_01913	B4880_01269	B5780_01428	B5914_00700	B_albus_N35-10-2_GCF_001884185_01132	B_anthracis_Vollum_GCF_000742895_03101	B_cereus_ATCC_14579_GCF_000007825_04313	B_fungorum_17-SMS-01_GCF_002746455_00204	B_hominis_BML-BC059_GCF_018332515_01724	B_luti_TD41_GCF_001884105_04608	B_mobilis_0711P9-1_GCF_001884045_01111	B_mycoides_DSM_2048_GCF_000003925_03890	B_nitratireducens_4049_GCF_001884135_03086	B_pacificus_EB422_GCF_001884025_00270	B_paramobilis_BML-BC017_GCF_018332495_03209	B_paramycoides_NH24A2_GCF_001884235_02261	B_paranthracis_Mn5_GCF_001883995_01658	B_pretiosus_SAICEU11T_GCF_025916425_00162	B_proteolyticus_TD42_GCF_001884065_04286	B_sanguinis_BML-BC004_GCF_018332475_01466	B_thuringiensis_serovar_berliner_ATCC_10792_GCF_000161615_04014	B_toyonensis_BCT-7112_GCF_000496285_01471	B_tropicus_N24_GCF_001884035_04796	B_weihenstephanensis_WSBC_10204_GCF_000775975_00736	B_wiedmannii_FSL_W8-0169_GCF_001583695_01773	C0780_00547
znuC		High-affinity zinc uptake system ATP-binding protein ZnuC	118	118	1	215	58049				770	776	770	3001787537_01058	3001927717_01026	3002861066_00988	3003598852_03018	3004184083_01391	A9013_04173	B0818_00329	B1357_01402	B4264_02839	B4266_02973	B4510_01820	B4880_01364	B5780_01519	B5914_00609	B_albus_N35-10-2_GCF_001884185_01042	B_anthracis_Vollum_GCF_000742895_03191	B_cereus_ATCC_14579_GCF_000007825_04405	B_fungorum_17-SMS-01_GCF_002746455_00103	B_hominis_BML-BC059_GCF_018332515_02757	B_luti_TD41_GCF_001884105_04519	B_mobilis_0711P9-1_GCF_001884045_01019	B_mycoides_DSM_2048_GCF_000003925_03918	B_nitratireducens_4049_GCF_001884135_03180	B_pacificus_EB422_GCF_001884025_00177	B_paramobilis_BML-BC017_GCF_018332495_02730	B_paramycoides_NH24A2_GCF_001884235_02178	B_paranthracis_Mn5_GCF_001883995_01746	B_pretiosus_SAICEU11T_GCF_025916425_00071	B_proteolyticus_TD42_GCF_001884065_04394	B_sanguinis_BML-BC004_GCF_018332475_02991	B_thuringiensis_serovar_berliner_ATCC_10792_GCF_000161615_04106	B_toyonensis_BCT-7112_GCF_000496285_01564	B_tropicus_N24_GCF_001884035_04680	B_weihenstephanensis_WSBC_10204_GCF_000775975_00646	B_wiedmannii_FSL_W8-0169_GCF_001583695_01866	C0780_00456
group_10492		hypothetical protein	118	118	1	215	58048			Hypothetical protein with no hits to refseq/uniprot/clusters/cdd/tigrfams/pfam overlapping another protein with hits	329	878	873	3001787537_01059	3001927717_01025	3002861066_00989	3003598852_03017	3004184083_01392	A9013_04172	B0818_00330	B1357_01403	B4264_02840	B4266_02972	B4510_01819	B4880_01365	B5780_01520	B5914_00608	B_albus_N35-10-2_GCF_001884185_01041	B_anthracis_Vollum_GCF_000742895_03192	B_cereus_ATCC_14579_GCF_000007825_04406	B_fungorum_17-SMS-01_GCF_002746455_00102	B_hominis_BML-BC059_GCF_018332515_00804	B_luti_TD41_GCF_001884105_04518	B_mobilis_0711P9-1_GCF_001884045_01018	B_mycoides_DSM_2048_GCF_000003925_03919	B_nitratireducens_4049_GCF_001884135_03181	B_pacificus_EB422_GCF_001884025_00176	B_paramobilis_BML-BC017_GCF_018332495_01068	B_paramycoides_NH24A2_GCF_001884235_02177	B_paranthracis_Mn5_GCF_001883995_01747	B_pretiosus_SAICEU11T_GCF_025916425_00070	B_proteolyticus_TD42_GCF_001884065_04395	B_sanguinis_BML-BC004_GCF_018332475_05369	B_thuringiensis_serovar_berliner_ATCC_10792_GCF_000161615_04107	B_toyonensis_BCT-7112_GCF_000496285_01565	B_tropicus_N24_GCF_001884035_04679	B_weihenstephanensis_WSBC_10204_GCF_000775975_00645	B_wiedmannii_FSL_W8-0169_GCF_001583695_01867	C0780_00455
nfo		putative endonuclease 4	118	118	1	215	58046				893	896	895	3001787537_01061	3001927717_01023	3002861066_00991	3003598852_03015	3004184083_01394	A9013_04170	B0818_00332	B1357_01405	B4264_02842	B4266_02970	B4510_01817	B4880_01367	B5780_01522	B5914_00606	B_albus_N35-10-2_GCF_001884185_01039	B_anthracis_Vollum_GCF_000742895_03194	B_cereus_ATCC_14579_GCF_000007825_04408	B_fungorum_17-SMS-01_GCF_002746455_00100	B_hominis_BML-BC059_GCF_018332515_00802	B_luti_TD41_GCF_001884105_04516	B_mobilis_0711P9-1_GCF_001884045_01016	B_mycoides_DSM_2048_GCF_000003925_03921	B_nitratireducens_4049_GCF_001884135_03183	B_pacificus_EB422_GCF_001884025_00174	B_paramobilis_BML-BC017_GCF_018332495_01066	B_paramycoides_NH24A2_GCF_001884235_02175	B_paranthracis_Mn5_GCF_001883995_01749	B_pretiosus_SAICEU11T_GCF_025916425_00068	B_proteolyticus_TD42_GCF_001884065_04397	B_sanguinis_BML-BC004_GCF_018332475_04764	B_thuringiensis_serovar_berliner_ATCC_10792_GCF_000161615_04109	B_toyonensis_BCT-7112_GCF_000496285_01567	B_tropicus_N24_GCF_001884035_04677	B_weihenstephanensis_WSBC_10204_GCF_000775975_00643	B_wiedmannii_FSL_W8-0169_GCF_001583695_01869	C0780_00453
dnaG		DNA primase	118	118	1	215	58023				1796	1802	1796	3001787537_01069	3001927717_01015	3002861066_00999	3003598852_03007	3004184083_01402	A9013_04162	B0818_00340	B1357_01413	B4264_02850	B4266_02962	B4510_01809	B4880_01375	B5780_01530	B5914_00598	B_albus_N35-10-2_GCF_001884185_01031	B_anthracis_Vollum_GCF_000742895_03202	B_cereus_ATCC_14579_GCF_000007825_04417	B_fungorum_17-SMS-01_GCF_002746455_00092	B_hominis_BML-BC059_GCF_018332515_00794	B_luti_TD41_GCF_001884105_04508	B_mobilis_0711P9-1_GCF_001884045_01008	B_mycoides_DSM_2048_GCF_000003925_03954	B_nitratireducens_4049_GCF_001884135_03191	B_pacificus_EB422_GCF_001884025_00166	B_paramobilis_BML-BC017_GCF_018332495_00781	B_paramycoides_NH24A2_GCF_001884235_02167	B_paranthracis_Mn5_GCF_001883995_01757	B_pretiosus_SAICEU11T_GCF_025916425_00060	B_proteolyticus_TD42_GCF_001884065_04674	B_sanguinis_BML-BC004_GCF_018332475_01305	B_thuringiensis_serovar_berliner_ATCC_10792_GCF_000161615_04117	B_toyonensis_BCT-7112_GCF_000496285_01575	B_tropicus_N24_GCF_001884035_04669	B_weihenstephanensis_WSBC_10204_GCF_000775975_00635	B_wiedmannii_FSL_W8-0169_GCF_001583695_01877	C0780_00445
recO		DNA repair protein RecO	118	118	1	215	58017				746	746	746	3001787537_01072	3001927717_01012	3002861066_01002	3003598852_03004	3004184083_01405	A9013_04159	B0818_00343	B1357_01416	B4264_02853	B4266_02959	B4510_01806	B4880_01378	B5780_01533	B5914_00595	B_albus_N35-10-2_GCF_001884185_01028	B_anthracis_Vollum_GCF_000742895_03205	B_cereus_ATCC_14579_GCF_000007825_04420	B_fungorum_17-SMS-01_GCF_002746455_00089	B_hominis_BML-BC059_GCF_018332515_00790	B_luti_TD41_GCF_001884105_04504	B_mobilis_0711P9-1_GCF_001884045_01005	B_mycoides_DSM_2048_GCF_000003925_03951	B_nitratireducens_4049_GCF_001884135_03194	B_pacificus_EB422_GCF_001884025_00163	B_paramobilis_BML-BC017_GCF_018332495_00778	B_paramycoides_NH24A2_GCF_001884235_02164	B_paranthracis_Mn5_GCF_001883995_01760	B_pretiosus_SAICEU11T_GCF_025916425_00057	B_proteolyticus_TD42_GCF_001884065_04677	B_sanguinis_BML-BC004_GCF_018332475_01302	B_thuringiensis_serovar_berliner_ATCC_10792_GCF_000161615_04120	B_toyonensis_BCT-7112_GCF_000496285_01579	B_tropicus_N24_GCF_001884035_04666	B_weihenstephanensis_WSBC_10204_GCF_000775975_00632	B_wiedmannii_FSL_W8-0169_GCF_001583695_01880	C0780_00442
group_10496		hypothetical protein	118	118	1	215	58016				143	143	143	3001787537_01073	3001927717_01011	3002861066_01003	3003598852_03003	3004184083_01406	A9013_04158	B0818_00344	B1357_01417	B4264_02854	B4266_02958	B4510_01805	B4880_01379	B5780_01534	B5914_00594	B_albus_N35-10-2_GCF_001884185_01027	B_anthracis_Vollum_GCF_000742895_03206	B_cereus_ATCC_14579_GCF_000007825_04421	B_fungorum_17-SMS-01_GCF_002746455_00088	B_hominis_BML-BC059_GCF_018332515_00789	B_luti_TD41_GCF_001884105_04503	B_mobilis_0711P9-1_GCF_001884045_01004	B_mycoides_DSM_2048_GCF_000003925_03950	B_nitratireducens_4049_GCF_001884135_03195	B_pacificus_EB422_GCF_001884025_00162	B_paramobilis_BML-BC017_GCF_018332495_00777	B_paramycoides_NH24A2_GCF_001884235_02163	B_paranthracis_Mn5_GCF_001883995_01761	B_pretiosus_SAICEU11T_GCF_025916425_00056	B_proteolyticus_TD42_GCF_001884065_04678	B_sanguinis_BML-BC004_GCF_018332475_01301	B_thuringiensis_serovar_berliner_ATCC_10792_GCF_000161615_04121	B_toyonensis_BCT-7112_GCF_000496285_01580	B_tropicus_N24_GCF_001884035_04665	B_weihenstephanensis_WSBC_10204_GCF_000775975_00631	B_wiedmannii_FSL_W8-0169_GCF_001583695_01881	C0780_00441
hxlR_1		HTH-type transcriptional activator HxlR	118	118	1	215	57992				368	374	373	3001787537_01092	3001927717_00992	3002861066_01022	3003598852_02984	3004184083_01425	A9013_04138	B0818_00363	B1357_01436	B4264_02874	B4266_02938	B4510_01786	B4880_01398	B5780_01553	B5914_00575	B_albus_N35-10-2_GCF_001884185_01008	B_anthracis_Vollum_GCF_000742895_03225	B_cereus_ATCC_14579_GCF_000007825_04441	B_fungorum_17-SMS-01_GCF_002746455_00069	B_hominis_BML-BC059_GCF_018332515_00770	B_luti_TD41_GCF_001884105_04484	B_mobilis_0711P9-1_GCF_001884045_00985	B_mycoides_DSM_2048_GCF_000003925_03931	B_nitratireducens_4049_GCF_001884135_03214	B_pacificus_EB422_GCF_001884025_00143	B_paramobilis_BML-BC017_GCF_018332495_03973	B_paramycoides_NH24A2_GCF_001884235_02144	B_paranthracis_Mn5_GCF_001883995_01780	B_pretiosus_SAICEU11T_GCF_025916425_00037	B_proteolyticus_TD42_GCF_001884065_04697	B_sanguinis_BML-BC004_GCF_018332475_01282	B_thuringiensis_serovar_berliner_ATCC_10792_GCF_000161615_04141	B_toyonensis_BCT-7112_GCF_000496285_01599	B_tropicus_N24_GCF_001884035_04646	B_weihenstephanensis_WSBC_10204_GCF_000775975_00612	B_wiedmannii_FSL_W8-0169_GCF_001583695_01900	C0780_00422
yqeH		putative protein YqeH	118	118	1	215	57947				1076	1106	1105	3001787537_01109	3001927717_00975	3002861066_01039	3003598852_02966	3004184083_01442	A9013_04121	B0818_00381	B1357_01453	B4264_02891	B4266_02921	B4510_01769	B4880_01415	B5780_01570	B5914_00558	B_albus_N35-10-2_GCF_001884185_00991	B_anthracis_Vollum_GCF_000742895_03242	B_cereus_ATCC_14579_GCF_000007825_04458	B_fungorum_17-SMS-01_GCF_002746455_00052	B_hominis_BML-BC059_GCF_018332515_00753	B_luti_TD41_GCF_001884105_04467	B_mobilis_0711P9-1_GCF_001884045_00968	B_mycoides_DSM_2048_GCF_000003925_03969	B_nitratireducens_4049_GCF_001884135_03231	B_pacificus_EB422_GCF_001884025_00126	B_paramobilis_BML-BC017_GCF_018332495_03956	B_paramycoides_NH24A2_GCF_001884235_02127	B_paranthracis_Mn5_GCF_001883995_01797	B_pretiosus_SAICEU11T_GCF_025916425_00020	B_proteolyticus_TD42_GCF_001884065_04714	B_sanguinis_BML-BC004_GCF_018332475_01265	B_thuringiensis_serovar_berliner_ATCC_10792_GCF_000161615_04158	B_toyonensis_BCT-7112_GCF_000496285_01616	B_tropicus_N24_GCF_001884035_04629	B_weihenstephanensis_WSBC_10204_GCF_000775975_00595	B_wiedmannii_FSL_W8-0169_GCF_001583695_01917	C0780_00405
group_10499		hypothetical protein	118	118	1	215	57943				512	512	512	3001787537_01110	3001927717_00974	3002861066_01040	3003598852_02965	3004184083_01443	A9013_04120	B0818_00382	B1357_01454	B4264_02892	B4266_02920	B4510_01768	B4880_01416	B5780_01571	B5914_00557	B_albus_N35-10-2_GCF_001884185_00990	B_anthracis_Vollum_GCF_000742895_03243	B_cereus_ATCC_14579_GCF_000007825_04459	B_fungorum_17-SMS-01_GCF_002746455_00051	B_hominis_BML-BC059_GCF_018332515_00752	B_luti_TD41_GCF_001884105_04466	B_mobilis_0711P9-1_GCF_001884045_00967	B_mycoides_DSM_2048_GCF_000003925_03970	B_nitratireducens_4049_GCF_001884135_03232	B_pacificus_EB422_GCF_001884025_00125	B_paramobilis_BML-BC017_GCF_018332495_03955	B_paramycoides_NH24A2_GCF_001884235_02126	B_paranthracis_Mn5_GCF_001883995_01798	B_pretiosus_SAICEU11T_GCF_025916425_00019	B_proteolyticus_TD42_GCF_001884065_04715	B_sanguinis_BML-BC004_GCF_018332475_01264	B_thuringiensis_serovar_berliner_ATCC_10792_GCF_000161615_04159	B_toyonensis_BCT-7112_GCF_000496285_01617	B_tropicus_N24_GCF_001884035_04628	B_weihenstephanensis_WSBC_10204_GCF_000775975_00594	B_wiedmannii_FSL_W8-0169_GCF_001583695_01918	C0780_00404
mtnN_1		5'-methylthioadenosine/S-adenosylhomocysteine nucleosidase	118	118	1	215	57804				176	695	690	3001787537_01141	3001927717_00943	3002861066_01071	3003598852_02928	3004184083_01479	A9013_04084	B0818_00419	B1357_01490	B4264_02928	B4266_02884	B4510_01731	B4880_01454	B5780_01607	B5914_00520	B_albus_N35-10-2_GCF_001884185_00955	B_anthracis_Vollum_GCF_000742895_03280	B_cereus_ATCC_14579_GCF_000007825_04495	B_fungorum_17-SMS-01_GCF_002746455_00016	B_hominis_BML-BC059_GCF_018332515_00430	B_luti_TD41_GCF_001884105_04431	B_mobilis_0711P9-1_GCF_001884045_00607	B_mycoides_DSM_2048_GCF_000003925_04002	B_nitratireducens_4049_GCF_001884135_03262	B_pacificus_EB422_GCF_001884025_00089	B_paramobilis_BML-BC017_GCF_018332495_01858	B_paramycoides_NH24A2_GCF_001884235_02097	B_paranthracis_Mn5_GCF_001883995_01834	B_pretiosus_SAICEU11T_GCF_025916425_00810	B_proteolyticus_TD42_GCF_001884065_04748	B_sanguinis_BML-BC004_GCF_018332475_03396	B_thuringiensis_serovar_berliner_ATCC_10792_GCF_000161615_04195	B_toyonensis_BCT-7112_GCF_000496285_01653	B_tropicus_N24_GCF_001884035_04593	B_weihenstephanensis_WSBC_10204_GCF_000775975_00561	B_wiedmannii_FSL_W8-0169_GCF_001583695_01954	C0780_00368
trmR_1		tRNA 5-hydroxyuridine methyltransferase	118	118	1	215	57780				641	641	641	3001787537_01150	3001927717_00934	3002861066_01080	3003598852_02919	3004184083_01488	A9013_05661	B0818_00429	B1357_01499	B4264_02938	B4266_02874	B4510_01722	B4880_01463	B5780_01616	B5914_00510	B_albus_N35-10-2_GCF_001884185_00946	B_anthracis_Vollum_GCF_000742895_03289	B_cereus_ATCC_14579_GCF_000007825_04505	B_fungorum_17-SMS-01_GCF_002746455_00007	B_hominis_BML-BC059_GCF_018332515_00421	B_luti_TD41_GCF_001884105_04421	B_mobilis_0711P9-1_GCF_001884045_00598	B_mycoides_DSM_2048_GCF_000003925_04041	B_nitratireducens_4049_GCF_001884135_03271	B_pacificus_EB422_GCF_001884025_00080	B_paramobilis_BML-BC017_GCF_018332495_01867	B_paramycoides_NH24A2_GCF_001884235_02087	B_paranthracis_Mn5_GCF_001883995_01843	B_pretiosus_SAICEU11T_GCF_025916425_00819	B_proteolyticus_TD42_GCF_001884065_04757	B_sanguinis_BML-BC004_GCF_018332475_01587	B_thuringiensis_serovar_berliner_ATCC_10792_GCF_000161615_04204	B_toyonensis_BCT-7112_GCF_000496285_01662	B_tropicus_N24_GCF_001884035_04584	B_weihenstephanensis_WSBC_10204_GCF_000775975_00552	B_wiedmannii_FSL_W8-0169_GCF_001583695_01964	C0780_00359
hisS_1		Histidine--tRNA ligase	118	118	1	215	57740				1271	1478	1361	3001787537_01170	3001927717_00914	3002861066_01100	3003598852_00702	3004184083_01509	A9013_05641	B0818_00450	B1357_01519	B4264_02958	B4266_02854	B4510_01702	B4880_01483	B5780_01636	B5914_00490	B_albus_N35-10-2_GCF_001884185_00926	B_anthracis_Vollum_GCF_000742895_03309	B_cereus_ATCC_14579_GCF_000007825_04525	B_fungorum_17-SMS-01_GCF_002746455_02234	B_hominis_BML-BC059_GCF_018332515_02714	B_luti_TD41_GCF_001884105_04402	B_mobilis_0711P9-1_GCF_001884045_00578	B_mycoides_DSM_2048_GCF_000003925_04021	B_nitratireducens_4049_GCF_001884135_03291	B_pacificus_EB422_GCF_001884025_00060	B_paramobilis_BML-BC017_GCF_018332495_01886	B_paramycoides_NH24A2_GCF_001884235_02067	B_paranthracis_Mn5_GCF_001883995_01863	B_pretiosus_SAICEU11T_GCF_025916425_00839	B_proteolyticus_TD42_GCF_001884065_04777	B_sanguinis_BML-BC004_GCF_018332475_04620	B_thuringiensis_serovar_berliner_ATCC_10792_GCF_000161615_04224	B_toyonensis_BCT-7112_GCF_000496285_01683	B_tropicus_N24_GCF_001884035_04564	B_weihenstephanensis_WSBC_10204_GCF_000775975_00531	B_wiedmannii_FSL_W8-0169_GCF_001583695_01984	C0780_00339
group_10504		hypothetical protein	118	118	1	215	57710				182	200	198	3001787537_01186	3001927717_00898	3002861066_01116	3003598852_00687	3004184083_01526	A9013_05626	B0818_00465	B1357_01536	B4264_02973	B4266_02839	B4510_01687	B4880_01498	B5780_01654	B5914_00475	B_albus_N35-10-2_GCF_001884185_00910	B_anthracis_Vollum_GCF_000742895_03324	B_cereus_ATCC_14579_GCF_000007825_04540	B_fungorum_17-SMS-01_GCF_002746455_02217	B_hominis_BML-BC059_GCF_018332515_02729	B_luti_TD41_GCF_001884105_04387	B_mobilis_0711P9-1_GCF_001884045_00563	B_mycoides_DSM_2048_GCF_000003925_04006	B_nitratireducens_4049_GCF_001884135_03307	B_pacificus_EB422_GCF_001884025_00043	B_paramobilis_BML-BC017_GCF_018332495_01901	B_paramycoides_NH24A2_GCF_001884235_02051	B_paranthracis_Mn5_GCF_001883995_01880	B_pretiosus_SAICEU11T_GCF_025916425_00854	B_proteolyticus_TD42_GCF_001884065_04793	B_sanguinis_BML-BC004_GCF_018332475_04602	B_thuringiensis_serovar_berliner_ATCC_10792_GCF_000161615_04239	B_toyonensis_BCT-7112_GCF_000496285_01702	B_tropicus_N24_GCF_001884035_04549	B_weihenstephanensis_WSBC_10204_GCF_000775975_00516	B_wiedmannii_FSL_W8-0169_GCF_001583695_01999	C0780_00322
group_10523		hypothetical protein	118	118	1	215	55900				434	434	434	3001787537_01399	3001927717_01903	3002861066_02239	3003598852_01119	3004184083_02772	A9013_02881	B0818_02333	B1357_00192	B4264_04832	B4266_04603	B4510_02684	B4880_01935	B5780_04598	B5914_03763	B_albus_N35-10-2_GCF_001884185_02990	B_anthracis_Vollum_GCF_000742895_00972	B_cereus_ATCC_14579_GCF_000007825_02221	B_fungorum_17-SMS-01_GCF_002746455_03608	B_hominis_BML-BC059_GCF_018332515_01554	B_luti_TD41_GCF_001884105_04367	B_mobilis_0711P9-1_GCF_001884045_04419	B_mycoides_DSM_2048_GCF_000003925_01969	B_nitratireducens_4049_GCF_001884135_01557	B_pacificus_EB422_GCF_001884025_01920	B_paramobilis_BML-BC017_GCF_018332495_01512	B_paramycoides_NH24A2_GCF_001884235_04227	B_paranthracis_Mn5_GCF_001883995_03550	B_pretiosus_SAICEU11T_GCF_025916425_05338	B_proteolyticus_TD42_GCF_001884065_01967	B_sanguinis_BML-BC004_GCF_018332475_03061	B_thuringiensis_serovar_berliner_ATCC_10792_GCF_000161615_02006	B_toyonensis_BCT-7112_GCF_000496285_04898	B_tropicus_N24_GCF_001884035_02292	B_weihenstephanensis_WSBC_10204_GCF_000775975_02775	B_wiedmannii_FSL_W8-0169_GCF_001583695_03345	C0780_02936
dps1		DNA protection during starvation protein 1	118	118	1	215	12467				443	443	443	3001787537_01598	3001927717_03154	3002861066_03332	3003598852_00335	3004184083_02208	A9013_02745	B0818_04054	B1357_00362	B4264_04579	B4266_04465	B4510_02818	B4880_01802	B5780_04174	B5914_03603	B_albus_N35-10-2_GCF_001884185_02648	B_anthracis_Vollum_GCF_000742895_00821	B_cereus_ATCC_14579_GCF_000007825_02067	B_fungorum_17-SMS-01_GCF_002746455_04929	B_hominis_BML-BC059_GCF_018332515_00232	B_luti_TD41_GCF_001884105_03928	B_mobilis_0711P9-1_GCF_001884045_02165	B_mycoides_DSM_2048_GCF_000003925_01822	B_nitratireducens_4049_GCF_001884135_01412	B_pacificus_EB422_GCF_001884025_01790	B_paramobilis_BML-BC017_GCF_018332495_00692	B_paramycoides_NH24A2_GCF_001884235_04665	B_paranthracis_Mn5_GCF_001883995_03716	B_pretiosus_SAICEU11T_GCF_025916425_03363	B_proteolyticus_TD42_GCF_001884065_02451	B_sanguinis_BML-BC004_GCF_018332475_03593	B_thuringiensis_serovar_berliner_ATCC_10792_GCF_000161615_01867	B_toyonensis_BCT-7112_GCF_000496285_04677	B_tropicus_N24_GCF_001884035_02163	B_weihenstephanensis_WSBC_10204_GCF_000775975_02919	B_wiedmannii_FSL_W8-0169_GCF_001583695_00120	C0780_03107
group_10544		hypothetical protein	118	118	1	215	12482				347	347	347	3001787537_01606	3001927717_03162	3002861066_03324	3003598852_00328	3004184083_02201	A9013_02738	B0818_04047	B1357_00369	B4264_04586	B4266_04458	B4510_02825	B4880_01794	B5780_04167	B5914_03596	B_albus_N35-10-2_GCF_001884185_02640	B_anthracis_Vollum_GCF_000742895_00814	B_cereus_ATCC_14579_GCF_000007825_02060	B_fungorum_17-SMS-01_GCF_002746455_04922	B_hominis_BML-BC059_GCF_018332515_04685	B_luti_TD41_GCF_001884105_03922	B_mobilis_0711P9-1_GCF_001884045_02172	B_mycoides_DSM_2048_GCF_000003925_01815	B_nitratireducens_4049_GCF_001884135_01405	B_pacificus_EB422_GCF_001884025_01783	B_paramobilis_BML-BC017_GCF_018332495_00699	B_paramycoides_NH24A2_GCF_001884235_04672	B_paranthracis_Mn5_GCF_001883995_03723	B_pretiosus_SAICEU11T_GCF_025916425_03356	B_proteolyticus_TD42_GCF_001884065_02458	B_sanguinis_BML-BC004_GCF_018332475_03586	B_thuringiensis_serovar_berliner_ATCC_10792_GCF_000161615_01860	B_toyonensis_BCT-7112_GCF_000496285_04670	B_tropicus_N24_GCF_001884035_02156	B_weihenstephanensis_WSBC_10204_GCF_000775975_02926	B_wiedmannii_FSL_W8-0169_GCF_001583695_00113	C0780_03114
group_10558		hypothetical protein	118	118	1	215	40854				1169	1169	1169	3001787537_01828	3001927717_00273	3002861066_00418	3003598852_00974	3004184083_00141	A9013_01904	B0818_03329	B1357_03179	B4264_02020	B4266_02026	B4510_02326	B4880_02983	B5780_00471	B5914_02685	B_albus_N35-10-2_GCF_001884185_05397	B_anthracis_Vollum_GCF_000742895_01519	B_cereus_ATCC_14579_GCF_000007825_02826	B_fungorum_17-SMS-01_GCF_002746455_02668	B_hominis_BML-BC059_GCF_018332515_03879	B_luti_TD41_GCF_001884105_03338	B_mobilis_0711P9-1_GCF_001884045_03940	B_mycoides_DSM_2048_GCF_000003925_02642	B_nitratireducens_4049_GCF_001884135_02181	B_pacificus_EB422_GCF_001884025_02720	B_paramobilis_BML-BC017_GCF_018332495_02587	B_paramycoides_NH24A2_GCF_001884235_03443	B_paranthracis_Mn5_GCF_001883995_00743	B_pretiosus_SAICEU11T_GCF_025916425_04389	B_proteolyticus_TD42_GCF_001884065_03075	B_sanguinis_BML-BC004_GCF_018332475_05176	B_thuringiensis_serovar_berliner_ATCC_10792_GCF_000161615_02558	B_toyonensis_BCT-7112_GCF_000496285_00036	B_tropicus_N24_GCF_001884035_03190	B_weihenstephanensis_WSBC_10204_GCF_000775975_02233	B_wiedmannii_FSL_W8-0169_GCF_001583695_01226	C0780_01966
rsmH_1		Ribosomal RNA small subunit methyltransferase H	118	118	1	215	62287				932	932	932	3001787537_02135	3001927717_01223	3002861066_01544	3003598852_01808	3004184083_01555	A9013_03481	B0818_01761	B1357_01036	B4264_00950	B4266_01102	B4510_03448	B4880_00998	B5780_02052	B5914_00977	B_albus_N35-10-2_GCF_001884185_04336	B_anthracis_Vollum_GCF_000742895_02759	B_cereus_ATCC_14579_GCF_000007825_04036	B_fungorum_17-SMS-01_GCF_002746455_00551	B_hominis_BML-BC059_GCF_018332515_00833	B_luti_TD41_GCF_001884105_04880	B_mobilis_0711P9-1_GCF_001884045_01387	B_mycoides_DSM_2048_GCF_000003925_03360	B_nitratireducens_4049_GCF_001884135_00489	B_pacificus_EB422_GCF_001884025_00550	B_paramobilis_BML-BC017_GCF_018332495_04161	B_paramycoides_NH24A2_GCF_001884235_02609	B_paranthracis_Mn5_GCF_001883995_01387	B_pretiosus_SAICEU11T_GCF_025916425_00433	B_proteolyticus_TD42_GCF_001884065_03956	B_sanguinis_BML-BC004_GCF_018332475_00646	B_thuringiensis_serovar_berliner_ATCC_10792_GCF_000161615_03648	B_toyonensis_BCT-7112_GCF_000496285_01189	B_tropicus_N24_GCF_001884035_05074	B_weihenstephanensis_WSBC_10204_GCF_000775975_01025	B_wiedmannii_FSL_W8-0169_GCF_001583695_01501	C0780_00825
sigE		RNA polymerase sigma-35 factor	118	118	1	215	62258				719	791	725	3001787537_02149	3001927717_01237	3002861066_01558	3003598852_01822	3004184083_01569	A9013_03495	B0818_01775	B1357_01022	B4264_00936	B4266_01116	B4510_03434	B4880_00984	B5780_02038	B5914_00991	B_albus_N35-10-2_GCF_001884185_04350	B_anthracis_Vollum_GCF_000742895_02745	B_cereus_ATCC_14579_GCF_000007825_04022	B_fungorum_17-SMS-01_GCF_002746455_00565	B_hominis_BML-BC059_GCF_018332515_00238	B_luti_TD41_GCF_001884105_04894	B_mobilis_0711P9-1_GCF_001884045_01401	B_mycoides_DSM_2048_GCF_000003925_03374	B_nitratireducens_4049_GCF_001884135_00475	B_pacificus_EB422_GCF_001884025_00564	B_paramobilis_BML-BC017_GCF_018332495_01369	B_paramycoides_NH24A2_GCF_001884235_02623	B_paranthracis_Mn5_GCF_001883995_01373	B_pretiosus_SAICEU11T_GCF_025916425_00447	B_proteolyticus_TD42_GCF_001884065_03942	B_sanguinis_BML-BC004_GCF_018332475_00632	B_thuringiensis_serovar_berliner_ATCC_10792_GCF_000161615_03662	B_toyonensis_BCT-7112_GCF_000496285_01174	B_tropicus_N24_GCF_001884035_05088	B_weihenstephanensis_WSBC_10204_GCF_000775975_01039	B_wiedmannii_FSL_W8-0169_GCF_001583695_01487	C0780_00839
sigG		RNA polymerase sigma-G factor	118	118	1	215	62257				779	941	830	3001787537_02150	3001927717_01238	3002861066_01559	3003598852_01823	3004184083_01570	A9013_03496	B0818_01776	B1357_01021	B4264_00935	B4266_01117	B4510_03433	B4880_00983	B5780_02037	B5914_00992	B_albus_N35-10-2_GCF_001884185_04351	B_anthracis_Vollum_GCF_000742895_02744	B_cereus_ATCC_14579_GCF_000007825_04021	B_fungorum_17-SMS-01_GCF_002746455_00566	B_hominis_BML-BC059_GCF_018332515_00239	B_luti_TD41_GCF_001884105_04895	B_mobilis_0711P9-1_GCF_001884045_01402	B_mycoides_DSM_2048_GCF_000003925_03375	B_nitratireducens_4049_GCF_001884135_00474	B_pacificus_EB422_GCF_001884025_00565	B_paramobilis_BML-BC017_GCF_018332495_01370	B_paramycoides_NH24A2_GCF_001884235_02624	B_paranthracis_Mn5_GCF_001883995_01372	B_pretiosus_SAICEU11T_GCF_025916425_00448	B_proteolyticus_TD42_GCF_001884065_03941	B_sanguinis_BML-BC004_GCF_018332475_00631	B_thuringiensis_serovar_berliner_ATCC_10792_GCF_000161615_03663	B_toyonensis_BCT-7112_GCF_000496285_01173	B_tropicus_N24_GCF_001884035_05089	B_weihenstephanensis_WSBC_10204_GCF_000775975_01040	B_wiedmannii_FSL_W8-0169_GCF_001583695_01486	C0780_00840
sepF		Cell division protein SepF	118	118	1	215	62250				470	470	470	3001787537_02154	3001927717_01242	3002861066_01563	3003598852_01827	3004184083_01574	A9013_03500	B0818_01780	B1357_01017	B4264_00931	B4266_01121	B4510_03429	B4880_00979	B5780_02033	B5914_00996	B_albus_N35-10-2_GCF_001884185_04355	B_anthracis_Vollum_GCF_000742895_02740	B_cereus_ATCC_14579_GCF_000007825_04017	B_fungorum_17-SMS-01_GCF_002746455_00570	B_hominis_BML-BC059_GCF_018332515_00243	B_luti_TD41_GCF_001884105_04900	B_mobilis_0711P9-1_GCF_001884045_01406	B_mycoides_DSM_2048_GCF_000003925_03379	B_nitratireducens_4049_GCF_001884135_00470	B_pacificus_EB422_GCF_001884025_00569	B_paramobilis_BML-BC017_GCF_018332495_01374	B_paramycoides_NH24A2_GCF_001884235_02628	B_paranthracis_Mn5_GCF_001883995_01368	B_pretiosus_SAICEU11T_GCF_025916425_00452	B_proteolyticus_TD42_GCF_001884065_03937	B_sanguinis_BML-BC004_GCF_018332475_00627	B_thuringiensis_serovar_berliner_ATCC_10792_GCF_000161615_03667	B_toyonensis_BCT-7112_GCF_000496285_01169	B_tropicus_N24_GCF_001884035_05093	B_weihenstephanensis_WSBC_10204_GCF_000775975_01044	B_wiedmannii_FSL_W8-0169_GCF_001583695_01482	C0780_00844
lspA		Lipoprotein signal peptidase	118	118	1	215	62232				458	458	458	3001787537_02160	3001927717_01248	3002861066_01569	3003598852_01833	3004184083_01580	A9013_03506	B0818_01786	B1357_01011	B4264_00925	B4266_01127	B4510_03423	B4880_00973	B5780_02027	B5914_01002	B_albus_N35-10-2_GCF_001884185_04361	B_anthracis_Vollum_GCF_000742895_02734	B_cereus_ATCC_14579_GCF_000007825_04011	B_fungorum_17-SMS-01_GCF_002746455_00576	B_hominis_BML-BC059_GCF_018332515_00249	B_luti_TD41_GCF_001884105_04906	B_mobilis_0711P9-1_GCF_001884045_01412	B_mycoides_DSM_2048_GCF_000003925_03385	B_nitratireducens_4049_GCF_001884135_00464	B_pacificus_EB422_GCF_001884025_00575	B_paramobilis_BML-BC017_GCF_018332495_01380	B_paramycoides_NH24A2_GCF_001884235_02634	B_paranthracis_Mn5_GCF_001883995_01362	B_pretiosus_SAICEU11T_GCF_025916425_00458	B_proteolyticus_TD42_GCF_001884065_03931	B_sanguinis_BML-BC004_GCF_018332475_00621	B_thuringiensis_serovar_berliner_ATCC_10792_GCF_000161615_03673	B_toyonensis_BCT-7112_GCF_000496285_01163	B_tropicus_N24_GCF_001884035_05099	B_weihenstephanensis_WSBC_10204_GCF_000775975_01050	B_wiedmannii_FSL_W8-0169_GCF_001583695_01476	C0780_00850
pyrB		Aspartate carbamoyltransferase	118	118	1	215	62227				914	914	914	3001787537_02164	3001927717_01252	3002861066_01573	3003598852_01837	3004184083_01584	A9013_03510	B0818_01790	B1357_01007	B4264_00921	B4266_01131	B4510_03419	B4880_00969	B5780_02023	B5914_01006	B_albus_N35-10-2_GCF_001884185_04365	B_anthracis_Vollum_GCF_000742895_02730	B_cereus_ATCC_14579_GCF_000007825_04007	B_fungorum_17-SMS-01_GCF_002746455_00580	B_hominis_BML-BC059_GCF_018332515_00253	B_luti_TD41_GCF_001884105_04910	B_mobilis_0711P9-1_GCF_001884045_01416	B_mycoides_DSM_2048_GCF_000003925_03389	B_nitratireducens_4049_GCF_001884135_00460	B_pacificus_EB422_GCF_001884025_00579	B_paramobilis_BML-BC017_GCF_018332495_01384	B_paramycoides_NH24A2_GCF_001884235_02638	B_paranthracis_Mn5_GCF_001883995_01358	B_pretiosus_SAICEU11T_GCF_025916425_00462	B_proteolyticus_TD42_GCF_001884065_03927	B_sanguinis_BML-BC004_GCF_018332475_00617	B_thuringiensis_serovar_berliner_ATCC_10792_GCF_000161615_03677	B_toyonensis_BCT-7112_GCF_000496285_01159	B_tropicus_N24_GCF_001884035_05103	B_weihenstephanensis_WSBC_10204_GCF_000775975_01054	B_wiedmannii_FSL_W8-0169_GCF_001583695_01472	C0780_00854
pyrF		Orotidine 5'-phosphate decarboxylase	118	118	1	215	62221				692	716	715	3001787537_02170	3001927717_01258	3002861066_01579	3003598852_01843	3004184083_01590	A9013_03516	B0818_01796	B1357_01001	B4264_00915	B4266_01137	B4510_03413	B4880_00963	B5780_02017	B5914_01012	B_albus_N35-10-2_GCF_001884185_04371	B_anthracis_Vollum_GCF_000742895_02724	B_cereus_ATCC_14579_GCF_000007825_04001	B_fungorum_17-SMS-01_GCF_002746455_00586	B_hominis_BML-BC059_GCF_018332515_00259	B_luti_TD41_GCF_001884105_04916	B_mobilis_0711P9-1_GCF_001884045_01422	B_mycoides_DSM_2048_GCF_000003925_03395	B_nitratireducens_4049_GCF_001884135_00454	B_pacificus_EB422_GCF_001884025_00585	B_paramobilis_BML-BC017_GCF_018332495_01390	B_paramycoides_NH24A2_GCF_001884235_02644	B_paranthracis_Mn5_GCF_001883995_01352	B_pretiosus_SAICEU11T_GCF_025916425_00468	B_proteolyticus_TD42_GCF_001884065_03921	B_sanguinis_BML-BC004_GCF_018332475_00611	B_thuringiensis_serovar_berliner_ATCC_10792_GCF_000161615_03683	B_toyonensis_BCT-7112_GCF_000496285_01153	B_tropicus_N24_GCF_001884035_05109	B_weihenstephanensis_WSBC_10204_GCF_000775975_01060	B_wiedmannii_FSL_W8-0169_GCF_001583695_01466	C0780_00860
def1		Peptide deformylase 1	118	118	1	215	62164				470	473	470	3001787537_02189	3001927717_01277	3002861066_01598	3003598852_01859	3004184083_01608	A9013_03534	B0818_01813	B1357_00985	B4264_00900	B4266_01152	B4510_03397	B4880_00946	B5780_02002	B5914_01029	B_albus_N35-10-2_GCF_001884185_04386	B_anthracis_Vollum_GCF_000742895_02708	B_cereus_ATCC_14579_GCF_000007825_03982	B_fungorum_17-SMS-01_GCF_002746455_00601	B_hominis_BML-BC059_GCF_018332515_00275	B_luti_TD41_GCF_001884105_04932	B_mobilis_0711P9-1_GCF_001884045_01440	B_mycoides_DSM_2048_GCF_000003925_03411	B_nitratireducens_4049_GCF_001884135_00435	B_pacificus_EB422_GCF_001884025_00603	B_paramobilis_BML-BC017_GCF_018332495_01407	B_paramycoides_NH24A2_GCF_001884235_02659	B_paranthracis_Mn5_GCF_001883995_01335	B_pretiosus_SAICEU11T_GCF_025916425_00485	B_proteolyticus_TD42_GCF_001884065_03901	B_sanguinis_BML-BC004_GCF_018332475_00593	B_thuringiensis_serovar_berliner_ATCC_10792_GCF_000161615_03540	B_toyonensis_BCT-7112_GCF_000496285_01122	B_tropicus_N24_GCF_001884035_05126	B_weihenstephanensis_WSBC_10204_GCF_000775975_01079	B_wiedmannii_FSL_W8-0169_GCF_001583695_01448	C0780_00876
rnc		Ribonuclease 3	118	118	1	215	62142				677	737	736	3001787537_02207	3001927717_01295	3002861066_01616	3003598852_01877	3004184083_01626	A9013_03552	B0818_01831	B1357_00967	B4264_00882	B4266_01170	B4510_03379	B4880_00928	B5780_01984	B5914_01047	B_albus_N35-10-2_GCF_001884185_04404	B_anthracis_Vollum_GCF_000742895_02690	B_cereus_ATCC_14579_GCF_000007825_03964	B_fungorum_17-SMS-01_GCF_002746455_00619	B_hominis_BML-BC059_GCF_018332515_00293	B_luti_TD41_GCF_001884105_04950	B_mobilis_0711P9-1_GCF_001884045_01458	B_mycoides_DSM_2048_GCF_000003925_03429	B_nitratireducens_4049_GCF_001884135_00417	B_pacificus_EB422_GCF_001884025_00621	B_paramobilis_BML-BC017_GCF_018332495_01425	B_paramycoides_NH24A2_GCF_001884235_02677	B_paranthracis_Mn5_GCF_001883995_01317	B_pretiosus_SAICEU11T_GCF_025916425_00503	B_proteolyticus_TD42_GCF_001884065_03883	B_sanguinis_BML-BC004_GCF_018332475_00575	B_thuringiensis_serovar_berliner_ATCC_10792_GCF_000161615_03558	B_toyonensis_BCT-7112_GCF_000496285_01104	B_tropicus_N24_GCF_001884035_05144	B_weihenstephanensis_WSBC_10204_GCF_000775975_01097	B_wiedmannii_FSL_W8-0169_GCF_001583695_01430	C0780_00894
clpY		ATP-dependent protease ATPase subunit ClpY	118	118	1	215	62115				716	1391	1385	3001787537_02227	3001927717_01315	3002861066_01636	3003598852_01897	3004184083_01646	A9013_03572	B0818_01851	B1357_00947	B4264_00862	B4266_01190	B4510_03359	B4880_00908	B5780_01964	B5914_01067	B_albus_N35-10-2_GCF_001884185_04424	B_anthracis_Vollum_GCF_000742895_02670	B_cereus_ATCC_14579_GCF_000007825_03944	B_fungorum_17-SMS-01_GCF_002746455_00639	B_hominis_BML-BC059_GCF_018332515_00313	B_luti_TD41_GCF_001884105_04970	B_mobilis_0711P9-1_GCF_001884045_01478	B_mycoides_DSM_2048_GCF_000003925_03449	B_nitratireducens_4049_GCF_001884135_00397	B_pacificus_EB422_GCF_001884025_00641	B_paramobilis_BML-BC017_GCF_018332495_01085	B_paramycoides_NH24A2_GCF_001884235_02697	B_paranthracis_Mn5_GCF_001883995_01297	B_pretiosus_SAICEU11T_GCF_025916425_00523	B_proteolyticus_TD42_GCF_001884065_03863	B_sanguinis_BML-BC004_GCF_018332475_00555	B_thuringiensis_serovar_berliner_ATCC_10792_GCF_000161615_03578	B_toyonensis_BCT-7112_GCF_000496285_01083	B_tropicus_N24_GCF_001884035_05164	B_weihenstephanensis_WSBC_10204_GCF_000775975_01117	B_wiedmannii_FSL_W8-0169_GCF_001583695_01410	C0780_00914
rbfA		Ribosome-binding factor A	118	118	1	215	62092				356	356	356	3001787537_02245	3001927717_01333	3002861066_01654	3003598852_01915	3004184083_01664	A9013_03590	B0818_01869	B1357_00929	B4264_00844	B4266_01208	B4510_03341	B4880_00890	B5780_01946	B5914_01085	B_albus_N35-10-2_GCF_001884185_04442	B_anthracis_Vollum_GCF_000742895_02652	B_cereus_ATCC_14579_GCF_000007825_03926	B_fungorum_17-SMS-01_GCF_002746455_00657	B_hominis_BML-BC059_GCF_018332515_00331	B_luti_TD41_GCF_001884105_04988	B_mobilis_0711P9-1_GCF_001884045_01496	B_mycoides_DSM_2048_GCF_000003925_03467	B_nitratireducens_4049_GCF_001884135_00379	B_pacificus_EB422_GCF_001884025_00662	B_paramobilis_BML-BC017_GCF_018332495_01103	B_paramycoides_NH24A2_GCF_001884235_02715	B_paranthracis_Mn5_GCF_001883995_01279	B_pretiosus_SAICEU11T_GCF_025916425_00544	B_proteolyticus_TD42_GCF_001884065_03845	B_sanguinis_BML-BC004_GCF_018332475_00537	B_thuringiensis_serovar_berliner_ATCC_10792_GCF_000161615_03597	B_toyonensis_BCT-7112_GCF_000496285_01064	B_tropicus_N24_GCF_001884035_05182	B_weihenstephanensis_WSBC_10204_GCF_000775975_01135	B_wiedmannii_FSL_W8-0169_GCF_001583695_01392	C0780_00932
rnjB		Ribonuclease J2	118	118	1	215	62053				1670	1736	1670	3001787537_02258	3001927717_01346	3002861066_01667	3003598852_01928	3004184083_01677	A9013_03603	B0818_01882	B1357_00916	B4264_00831	B4266_01221	B4510_03328	B4880_00876	B5780_04554	B5914_04802	B_albus_N35-10-2_GCF_001884185_04515	B_anthracis_Vollum_GCF_000742895_02639	B_cereus_ATCC_14579_GCF_000007825_03913	B_fungorum_17-SMS-01_GCF_002746455_00670	B_hominis_BML-BC059_GCF_018332515_03043	B_luti_TD41_GCF_001884105_05001	B_mobilis_0711P9-1_GCF_001884045_01509	B_mycoides_DSM_2048_GCF_000003925_03480	B_nitratireducens_4049_GCF_001884135_00366	B_pacificus_EB422_GCF_001884025_00675	B_paramobilis_BML-BC017_GCF_018332495_01117	B_paramycoides_NH24A2_GCF_001884235_02783	B_paranthracis_Mn5_GCF_001883995_01266	B_pretiosus_SAICEU11T_GCF_025916425_00557	B_proteolyticus_TD42_GCF_001884065_03832	B_sanguinis_BML-BC004_GCF_018332475_04047	B_thuringiensis_serovar_berliner_ATCC_10792_GCF_000161615_06116	B_toyonensis_BCT-7112_GCF_000496285_01051	B_tropicus_N24_GCF_001884035_05201	B_weihenstephanensis_WSBC_10204_GCF_000775975_01148	B_wiedmannii_FSL_W8-0169_GCF_001583695_01295	C0780_00945
ndhH		NAD(P)H-quinone oxidoreductase subunit H	118	118	1	215	46355				1100	1100	1100	3001787537_02646	3001927717_05458	3002861066_02872	3003598852_01582	3004184083_01823	A9013_01535	B0818_01479	B1357_02526	B4264_02376	B4266_03979	B4510_03596	B4880_03829	B5780_02869	B5914_02263	B_albus_N35-10-2_GCF_001884185_03799	B_anthracis_Vollum_GCF_000742895_04193	B_cereus_ATCC_14579_GCF_000007825_05455	B_fungorum_17-SMS-01_GCF_002746455_01686	B_hominis_BML-BC059_GCF_018332515_03553	B_luti_TD41_GCF_001884105_02290	B_mobilis_0711P9-1_GCF_001884045_05217	B_mycoides_DSM_2048_GCF_000003925_04875	B_nitratireducens_4049_GCF_001884135_02840	B_pacificus_EB422_GCF_001884025_03679	B_paramobilis_BML-BC017_GCF_018332495_03530	B_paramycoides_NH24A2_GCF_001884235_01022	B_paranthracis_Mn5_GCF_001883995_02801	B_pretiosus_SAICEU11T_GCF_025916425_04010	B_proteolyticus_TD42_GCF_001884065_05943	B_sanguinis_BML-BC004_GCF_018332475_02224	B_thuringiensis_serovar_berliner_ATCC_10792_GCF_000161615_05053	B_toyonensis_BCT-7112_GCF_000496285_02559	B_tropicus_N24_GCF_001884035_01478	B_weihenstephanensis_WSBC_10204_GCF_000775975_04351	B_wiedmannii_FSL_W8-0169_GCF_001583695_05452	C0780_03631
ndhC		NAD(P)H-quinone oxidoreductase subunit 3	118	118	1	215	46359				368	368	368	3001787537_02649	3001927717_03560	3002861066_02869	3003598852_01584	3004184083_01826	A9013_01538	B0818_01476	B1357_02529	B4264_02379	B4266_03577	B4510_03593	B4880_04931	B5780_02872	B5914_02266	B_albus_N35-10-2_GCF_001884185_03802	B_anthracis_Vollum_GCF_000742895_04196	B_cereus_ATCC_14579_GCF_000007825_05458	B_fungorum_17-SMS-01_GCF_002746455_01683	B_hominis_BML-BC059_GCF_018332515_04941	B_luti_TD41_GCF_001884105_02287	B_mobilis_0711P9-1_GCF_001884045_05220	B_mycoides_DSM_2048_GCF_000003925_04871	B_nitratireducens_4049_GCF_001884135_02843	B_pacificus_EB422_GCF_001884025_00763	B_paramobilis_BML-BC017_GCF_018332495_00602	B_paramycoides_NH24A2_GCF_001884235_01025	B_paranthracis_Mn5_GCF_001883995_02798	B_pretiosus_SAICEU11T_GCF_025916425_04013	B_proteolyticus_TD42_GCF_001884065_00505	B_sanguinis_BML-BC004_GCF_018332475_02221	B_thuringiensis_serovar_berliner_ATCC_10792_GCF_000161615_05145	B_toyonensis_BCT-7112_GCF_000496285_02562	B_tropicus_N24_GCF_001884035_03587	B_weihenstephanensis_WSBC_10204_GCF_000775975_04348	B_wiedmannii_FSL_W8-0169_GCF_001583695_05455	C0780_03628
glyA		Serine hydroxymethyltransferase	118	118	1	215	46384				1241	1241	1241	3001787537_02664	3001927717_03575	3002861066_02854	3003598852_01599	3004184083_01841	A9013_01553	B0818_01461	B1357_02544	B4264_02394	B4266_03562	B4510_03578	B4880_04946	B5780_02887	B5914_02281	B_albus_N35-10-2_GCF_001884185_02491	B_anthracis_Vollum_GCF_000742895_04211	B_cereus_ATCC_14579_GCF_000007825_05474	B_fungorum_17-SMS-01_GCF_002746455_01668	B_hominis_BML-BC059_GCF_018332515_03058	B_luti_TD41_GCF_001884105_02271	B_mobilis_0711P9-1_GCF_001884045_05234	B_mycoides_DSM_2048_GCF_000003925_04856	B_nitratireducens_4049_GCF_001884135_02858	B_pacificus_EB422_GCF_001884025_00778	B_paramobilis_BML-BC017_GCF_018332495_00587	B_paramycoides_NH24A2_GCF_001884235_01040	B_paranthracis_Mn5_GCF_001883995_02035	B_pretiosus_SAICEU11T_GCF_025916425_04028	B_proteolyticus_TD42_GCF_001884065_00490	B_sanguinis_BML-BC004_GCF_018332475_02206	B_thuringiensis_serovar_berliner_ATCC_10792_GCF_000161615_05130	B_toyonensis_BCT-7112_GCF_000496285_02577	B_tropicus_N24_GCF_001884035_03602	B_weihenstephanensis_WSBC_10204_GCF_000775975_04332	B_wiedmannii_FSL_W8-0169_GCF_001583695_05470	C0780_03613
ywlF		Putative sugar phosphate isomerase YwlF	118	118	1	215	46387				443	443	443	3001787537_02666	3001927717_03577	3002861066_02852	3003598852_01601	3004184083_01843	A9013_01555	B0818_01458	B1357_02546	B4264_02397	B4266_03559	B4510_03576	B4880_04948	B5780_02889	B5914_02283	B_albus_N35-10-2_GCF_001884185_02489	B_anthracis_Vollum_GCF_000742895_04213	B_cereus_ATCC_14579_GCF_000007825_05477	B_fungorum_17-SMS-01_GCF_002746455_01666	B_hominis_BML-BC059_GCF_018332515_03056	B_luti_TD41_GCF_001884105_02269	B_mobilis_0711P9-1_GCF_001884045_05236	B_mycoides_DSM_2048_GCF_000003925_04854	B_nitratireducens_4049_GCF_001884135_02860	B_pacificus_EB422_GCF_001884025_00780	B_paramobilis_BML-BC017_GCF_018332495_00585	B_paramycoides_NH24A2_GCF_001884235_01042	B_paranthracis_Mn5_GCF_001883995_02033	B_pretiosus_SAICEU11T_GCF_025916425_04030	B_proteolyticus_TD42_GCF_001884065_00488	B_sanguinis_BML-BC004_GCF_018332475_02204	B_thuringiensis_serovar_berliner_ATCC_10792_GCF_000161615_05128	B_toyonensis_BCT-7112_GCF_000496285_02579	B_tropicus_N24_GCF_001884035_03604	B_weihenstephanensis_WSBC_10204_GCF_000775975_04330	B_wiedmannii_FSL_W8-0169_GCF_001583695_05472	C0780_03611
mmgC		Acyl-CoA dehydrogenase	118	118	1	215	46430				1130	1130	1130	3001787537_02690	3001927717_03601	3002861066_02828	3003598852_01627	3004184083_01870	A9013_01579	B0818_01433	B1357_02572	B4264_02422	B4266_03534	B4510_03551	B4880_04973	B5780_02914	B5914_02308	B_albus_N35-10-2_GCF_001884185_02463	B_anthracis_Vollum_GCF_000742895_04237	B_cereus_ATCC_14579_GCF_000007825_05502	B_fungorum_17-SMS-01_GCF_002746455_01641	B_hominis_BML-BC059_GCF_018332515_02353	B_luti_TD41_GCF_001884105_01746	B_mobilis_0711P9-1_GCF_001884045_05262	B_mycoides_DSM_2048_GCF_000003925_04828	B_nitratireducens_4049_GCF_001884135_02885	B_pacificus_EB422_GCF_001884025_00806	B_paramobilis_BML-BC017_GCF_018332495_00558	B_paramycoides_NH24A2_GCF_001884235_01067	B_paranthracis_Mn5_GCF_001883995_02008	B_pretiosus_SAICEU11T_GCF_025916425_04055	B_proteolyticus_TD42_GCF_001884065_00464	B_sanguinis_BML-BC004_GCF_018332475_02179	B_thuringiensis_serovar_berliner_ATCC_10792_GCF_000161615_05161	B_toyonensis_BCT-7112_GCF_000496285_02605	B_tropicus_N24_GCF_001884035_03629	B_weihenstephanensis_WSBC_10204_GCF_000775975_04304	B_wiedmannii_FSL_W8-0169_GCF_001583695_00202	C0780_03586
ywiB		putative beta-barrel protein YwiB	118	118	1	215	46551				437	437	437	3001787537_02708	3001927717_03619	3002861066_02810	3003598852_01649	3004184083_01891	A9013_01601	B0818_02981	B1357_02591	B4264_02443	B4266_03513	B4510_04711	B4880_04216	B5780_02933	B5914_02328	B_albus_N35-10-2_GCF_001884185_02443	B_anthracis_Vollum_GCF_000742895_04261	B_cereus_ATCC_14579_GCF_000007825_05525	B_fungorum_17-SMS-01_GCF_002746455_03152	B_hominis_BML-BC059_GCF_018332515_02433	B_luti_TD41_GCF_001884105_01766	B_mobilis_0711P9-1_GCF_001884045_04869	B_mycoides_DSM_2048_GCF_000003925_04926	B_nitratireducens_4049_GCF_001884135_02903	B_pacificus_EB422_GCF_001884025_00827	B_paramobilis_BML-BC017_GCF_018332495_03781	B_paramycoides_NH24A2_GCF_001884235_04009	B_paranthracis_Mn5_GCF_001883995_04462	B_pretiosus_SAICEU11T_GCF_025916425_04077	B_proteolyticus_TD42_GCF_001884065_00447	B_sanguinis_BML-BC004_GCF_018332475_01440	B_thuringiensis_serovar_berliner_ATCC_10792_GCF_000161615_05227	B_toyonensis_BCT-7112_GCF_000496285_02623	B_tropicus_N24_GCF_001884035_03757	B_weihenstephanensis_WSBC_10204_GCF_000775975_04287	B_wiedmannii_FSL_W8-0169_GCF_001583695_00223	C0780_03568
feuC_3		Iron-uptake system permease protein FeuC	118	118	1	215	46572				1016	1016	1016	3001787537_02724	3001927717_03635	3002861066_02794	3003598852_01665	3004184083_01907	A9013_01617	B0818_02965	B1357_02607	B4264_02459	B4266_03497	B4510_04695	B4880_04232	B5780_02949	B5914_02344	B_albus_N35-10-2_GCF_001884185_02427	B_anthracis_Vollum_GCF_000742895_04277	B_cereus_ATCC_14579_GCF_000007825_05542	B_fungorum_17-SMS-01_GCF_002746455_03168	B_hominis_BML-BC059_GCF_018332515_02332	B_luti_TD41_GCF_001884105_01782	B_mobilis_0711P9-1_GCF_001884045_04885	B_mycoides_DSM_2048_GCF_000003925_04942	B_nitratireducens_4049_GCF_001884135_02919	B_pacificus_EB422_GCF_001884025_00843	B_paramobilis_BML-BC017_GCF_018332495_04775	B_paramycoides_NH24A2_GCF_001884235_03780	B_paranthracis_Mn5_GCF_001883995_04478	B_pretiosus_SAICEU11T_GCF_025916425_04093	B_proteolyticus_TD42_GCF_001884065_00431	B_sanguinis_BML-BC004_GCF_018332475_03632	B_thuringiensis_serovar_berliner_ATCC_10792_GCF_000161615_05211	B_toyonensis_BCT-7112_GCF_000496285_02639	B_tropicus_N24_GCF_001884035_03773	B_weihenstephanensis_WSBC_10204_GCF_000775975_04271	B_wiedmannii_FSL_W8-0169_GCF_001583695_00239	C0780_03552
group_10624		hypothetical protein	118	118	1	215	46588				368	368	368	3001787537_02734	3001927717_03645	3002861066_02784	3003598852_01676	3004184083_01918	A9013_01627	B0818_02955	B1357_02618	B4264_02469	B4266_03487	B4510_04685	B4880_04243	B5780_04368	B5914_02354	B_albus_N35-10-2_GCF_001884185_02417	B_anthracis_Vollum_GCF_000742895_04289	B_cereus_ATCC_14579_GCF_000007825_05552	B_fungorum_17-SMS-01_GCF_002746455_03178	B_hominis_BML-BC059_GCF_018332515_02322	B_luti_TD41_GCF_001884105_01792	B_mobilis_0711P9-1_GCF_001884045_04896	B_mycoides_DSM_2048_GCF_000003925_04952	B_nitratireducens_4049_GCF_001884135_02929	B_pacificus_EB422_GCF_001884025_00853	B_paramobilis_BML-BC017_GCF_018332495_05005	B_paramycoides_NH24A2_GCF_001884235_03769	B_paranthracis_Mn5_GCF_001883995_04489	B_pretiosus_SAICEU11T_GCF_025916425_04103	B_proteolyticus_TD42_GCF_001884065_00421	B_sanguinis_BML-BC004_GCF_018332475_03621	B_thuringiensis_serovar_berliner_ATCC_10792_GCF_000161615_05201	B_toyonensis_BCT-7112_GCF_000496285_02649	B_tropicus_N24_GCF_001884035_03783	B_weihenstephanensis_WSBC_10204_GCF_000775975_04261	B_wiedmannii_FSL_W8-0169_GCF_001583695_00249	C0780_03541
group_10630		hypothetical protein	118	118	1	215	29450				530	530	530	3001787537_02806	3001927717_02366	3002861066_02920	3003598852_03541	3004184083_02680	A9013_03877	B0818_03799	B1357_04797	B4264_03081	B4266_03180	B4510_05339	B4880_04853	B5780_04667	B5914_03546	B_albus_N35-10-2_GCF_001884185_00611	B_anthracis_Vollum_GCF_000742895_04960	B_cereus_ATCC_14579_GCF_000007825_00517	B_fungorum_17-SMS-01_GCF_002746455_04893	B_hominis_BML-BC059_GCF_018332515_01291	B_luti_TD41_GCF_001884105_01242	B_mobilis_0711P9-1_GCF_001884045_04742	B_mycoides_DSM_2048_GCF_000003925_00457	B_nitratireducens_4049_GCF_001884135_04697	B_pacificus_EB422_GCF_001884025_01272	B_paramobilis_BML-BC017_GCF_018332495_03685	B_paramycoides_NH24A2_GCF_001884235_02374	B_paranthracis_Mn5_GCF_001883995_03208	B_pretiosus_SAICEU11T_GCF_025916425_02665	B_proteolyticus_TD42_GCF_001884065_02167	B_sanguinis_BML-BC004_GCF_018332475_00217	B_thuringiensis_serovar_berliner_ATCC_10792_GCF_000161615_00463	B_toyonensis_BCT-7112_GCF_000496285_03256	B_tropicus_N24_GCF_001884035_00351	B_weihenstephanensis_WSBC_10204_GCF_000775975_05124	B_wiedmannii_FSL_W8-0169_GCF_001583695_03575	C0780_04058
group_10634		hypothetical protein	118	118	1	215	29520				341	344	341	3001787537_02833	3001927717_02339	3002861066_02947	3003598852_03513	3004184083_02653	A9013_03849	B0818_03771	B1357_04825	B4264_03109	B4266_03152	B4510_05311	B4880_04825	B5780_04694	B5914_03518	B_albus_N35-10-2_GCF_001884185_00583	B_anthracis_Vollum_GCF_000742895_04931	B_cereus_ATCC_14579_GCF_000007825_00489	B_fungorum_17-SMS-01_GCF_002746455_04865	B_hominis_BML-BC059_GCF_018332515_01315	B_luti_TD41_GCF_001884105_01270	B_mobilis_0711P9-1_GCF_001884045_04770	B_mycoides_DSM_2048_GCF_000003925_00429	B_nitratireducens_4049_GCF_001884135_04670	B_pacificus_EB422_GCF_001884025_01243	B_paramobilis_BML-BC017_GCF_018332495_02607	B_paramycoides_NH24A2_GCF_001884235_02353	B_paranthracis_Mn5_GCF_001883995_03180	B_pretiosus_SAICEU11T_GCF_025916425_02637	B_proteolyticus_TD42_GCF_001884065_02139	B_sanguinis_BML-BC004_GCF_018332475_00245	B_thuringiensis_serovar_berliner_ATCC_10792_GCF_000161615_00436	B_toyonensis_BCT-7112_GCF_000496285_03225	B_tropicus_N24_GCF_001884035_00322	B_weihenstephanensis_WSBC_10204_GCF_000775975_05095	B_wiedmannii_FSL_W8-0169_GCF_001583695_02532	C0780_04030
pdaA		Peptidoglycan-N-acetylmuramic acid deacetylase PdaA	118	118	1	215	29606				782	782	782	3001787537_02844	3001927717_02328	3002861066_02958	3003598852_03501	3004184083_02641	A9013_03838	B0818_03759	B1357_04837	B4264_03121	B4266_03140	B4510_05299	B4880_04813	B5780_04706	B5914_03506	B_albus_N35-10-2_GCF_001884185_00570	B_anthracis_Vollum_GCF_000742895_04859	B_cereus_ATCC_14579_GCF_000007825_00473	B_fungorum_17-SMS-01_GCF_002746455_02798	B_hominis_BML-BC059_GCF_018332515_01327	B_luti_TD41_GCF_001884105_01282	B_mobilis_0711P9-1_GCF_001884045_04783	B_mycoides_DSM_2048_GCF_000003925_00418	B_nitratireducens_4049_GCF_001884135_04659	B_pacificus_EB422_GCF_001884025_01231	B_paramobilis_BML-BC017_GCF_018332495_03549	B_paramycoides_NH24A2_GCF_001884235_02341	B_paranthracis_Mn5_GCF_001883995_03168	B_pretiosus_SAICEU11T_GCF_025916425_02625	B_proteolyticus_TD42_GCF_001884065_02127	B_sanguinis_BML-BC004_GCF_018332475_01211	B_thuringiensis_serovar_berliner_ATCC_10792_GCF_000161615_00425	B_toyonensis_BCT-7112_GCF_000496285_03213	B_tropicus_N24_GCF_001884035_00310	B_weihenstephanensis_WSBC_10204_GCF_000775975_05084	B_wiedmannii_FSL_W8-0169_GCF_001583695_02520	C0780_04018
yceC		Stress response protein SCP2	118	118	1	215	29653				593	596	595	3001787537_02869	3001927717_02303	3002861066_02983	3003598852_03476	3004184083_02616	A9013_03813	B0818_03734	B1357_04862	B4264_03146	B4266_03115	B4510_05271	B4880_04788	B5780_04731	B5914_03481	B_albus_N35-10-2_GCF_001884185_00521	B_anthracis_Vollum_GCF_000742895_04832	B_cereus_ATCC_14579_GCF_000007825_00448	B_fungorum_17-SMS-01_GCF_002746455_02824	B_hominis_BML-BC059_GCF_018332515_02828	B_luti_TD41_GCF_001884105_01308	B_mobilis_0711P9-1_GCF_001884045_04808	B_mycoides_DSM_2048_GCF_000003925_00392	B_nitratireducens_4049_GCF_001884135_04634	B_pacificus_EB422_GCF_001884025_01205	B_paramobilis_BML-BC017_GCF_018332495_03486	B_paramycoides_NH24A2_GCF_001884235_02315	B_paranthracis_Mn5_GCF_001883995_03142	B_pretiosus_SAICEU11T_GCF_025916425_02600	B_proteolyticus_TD42_GCF_001884065_02101	B_sanguinis_BML-BC004_GCF_018332475_01236	B_thuringiensis_serovar_berliner_ATCC_10792_GCF_000161615_00391	B_toyonensis_BCT-7112_GCF_000496285_03188	B_tropicus_N24_GCF_001884035_00285	B_weihenstephanensis_WSBC_10204_GCF_000775975_05059	B_wiedmannii_FSL_W8-0169_GCF_001583695_02494	C0780_03993
group_10643		Aminopeptidase 2	118	118	1	215	30148				149	1229	1219	3001787537_02948	3001927717_02224	3002861066_03061	3003598852_04559	3004184083_02537	A9013_03730	B0818_03671	B1357_04624	B4264_03231	B4266_03030	B4510_04905	B4880_04388	B5780_03837	B5914_03400	B_albus_N35-10-2_GCF_001884185_02293	B_anthracis_Vollum_GCF_000742895_04760	B_cereus_ATCC_14579_GCF_000007825_00367	B_fungorum_17-SMS-01_GCF_002746455_02911	B_hominis_BML-BC059_GCF_018332515_03363	B_luti_TD41_GCF_001884105_01386	B_mobilis_0711P9-1_GCF_001884045_03535	B_mycoides_DSM_2048_GCF_000003925_00351	B_nitratireducens_4049_GCF_001884135_04556	B_pacificus_EB422_GCF_001884025_04472	B_paramobilis_BML-BC017_GCF_018332495_00302	B_paramycoides_NH24A2_GCF_001884235_01531	B_paranthracis_Mn5_GCF_001883995_04858	B_pretiosus_SAICEU11T_GCF_025916425_01810	B_proteolyticus_TD42_GCF_001884065_04457	B_sanguinis_BML-BC004_GCF_018332475_01727	B_thuringiensis_serovar_berliner_ATCC_10792_GCF_000161615_00312	B_toyonensis_BCT-7112_GCF_000496285_03107	B_tropicus_N24_GCF_001884035_04059	B_weihenstephanensis_WSBC_10204_GCF_000775975_04982	B_wiedmannii_FSL_W8-0169_GCF_001583695_00865	C0780_03919
ligA		DNA ligase	118	118	1	215	28894				2009	2009	2009	3001787537_02971	3001927717_02201	3002861066_03084	3003598852_04534	3004184083_02513	A9013_03708	B0818_03693	B1357_04649	B4264_03254	B4266_03007	B4510_04882	B4880_04365	B5780_03860	B5914_03377	B_albus_N35-10-2_GCF_001884185_02270	B_anthracis_Vollum_GCF_000742895_04736	B_cereus_ATCC_14579_GCF_000007825_00348	B_fungorum_17-SMS-01_GCF_002746455_02934	B_hominis_BML-BC059_GCF_018332515_01468	B_luti_TD41_GCF_001884105_01409	B_mobilis_0711P9-1_GCF_001884045_00062	B_mycoides_DSM_2048_GCF_000003925_00373	B_nitratireducens_4049_GCF_001884135_04533	B_pacificus_EB422_GCF_001884025_04447	B_paramobilis_BML-BC017_GCF_018332495_00279	B_paramycoides_NH24A2_GCF_001884235_01555	B_paranthracis_Mn5_GCF_001883995_04883	B_pretiosus_SAICEU11T_GCF_025916425_01832	B_proteolyticus_TD42_GCF_001884065_04435	B_sanguinis_BML-BC004_GCF_018332475_01990	B_thuringiensis_serovar_berliner_ATCC_10792_GCF_000161615_00290	B_toyonensis_BCT-7112_GCF_000496285_03084	B_tropicus_N24_GCF_001884035_04036	B_weihenstephanensis_WSBC_10204_GCF_000775975_04960	B_wiedmannii_FSL_W8-0169_GCF_001583695_00843	C0780_03894
feoB_2		Fe(2+) transporter FeoB	118	118	1	215	10230				1400	1400	1400	3001787537_02985	3001927717_02590	3002861066_02526	3003598852_05231	3004184083_03782	A9013_04445	B0818_02315	B1357_03962	B4264_03457	B4266_03376	B4510_04211	B4880_04001	B5780_02549	B5914_05437	B_albus_N35-10-2_GCF_001884185_05613	B_anthracis_Vollum_GCF_000742895_05162	B_cereus_ATCC_14579_GCF_000007825_00720	B_fungorum_17-SMS-01_GCF_002746455_03837	B_hominis_BML-BC059_GCF_018332515_04841	B_luti_TD41_GCF_001884105_01048	B_mobilis_0711P9-1_GCF_001884045_00049	B_mycoides_DSM_2048_GCF_000003925_00644	B_nitratireducens_4049_GCF_001884135_05457	B_pacificus_EB422_GCF_001884025_05198	B_paramobilis_BML-BC017_GCF_018332495_00206	B_paramycoides_NH24A2_GCF_001884235_00453	B_paranthracis_Mn5_GCF_001883995_02600	B_pretiosus_SAICEU11T_GCF_025916425_01528	B_proteolyticus_TD42_GCF_001884065_00025	B_sanguinis_BML-BC004_GCF_018332475_02904	B_thuringiensis_serovar_berliner_ATCC_10792_GCF_000161615_00697	B_toyonensis_BCT-7112_GCF_000496285_03460	B_tropicus_N24_GCF_001884035_02739	B_weihenstephanensis_WSBC_10204_GCF_000775975_04729	B_wiedmannii_FSL_W8-0169_GCF_001583695_05117	C0780_03695
group_10648		hypothetical protein	118	118	1	215	10293				200	203	200	3001787537_03000	3001927717_02605	3002861066_02541	3003598852_05248	3004184083_03765	A9013_04428	B0818_02298	B1357_03979	B4264_03440	B4266_03359	B4510_04195	B4880_03984	B5780_02533	B5914_03954	B_albus_N35-10-2_GCF_001884185_05596	B_anthracis_Vollum_GCF_000742895_05146	B_cereus_ATCC_14579_GCF_000007825_00702	B_fungorum_17-SMS-01_GCF_002746455_03852	B_hominis_BML-BC059_GCF_018332515_04570	B_luti_TD41_GCF_001884105_01031	B_mobilis_0711P9-1_GCF_001884045_00920	B_mycoides_DSM_2048_GCF_000003925_00520	B_nitratireducens_4049_GCF_001884135_05442	B_pacificus_EB422_GCF_001884025_05216	B_paramobilis_BML-BC017_GCF_018332495_00189	B_paramycoides_NH24A2_GCF_001884235_00437	B_paranthracis_Mn5_GCF_001883995_02617	B_pretiosus_SAICEU11T_GCF_025916425_01513	B_proteolyticus_TD42_GCF_001884065_00042	B_sanguinis_BML-BC004_GCF_018332475_02921	B_thuringiensis_serovar_berliner_ATCC_10792_GCF_000161615_05644	B_toyonensis_BCT-7112_GCF_000496285_03444	B_tropicus_N24_GCF_001884035_02755	B_weihenstephanensis_WSBC_10204_GCF_000775975_04746	B_wiedmannii_FSL_W8-0169_GCF_001583695_05134	C0780_03712
tal_2		Transaldolase	118	118	1	215	10372				452	647	645	3001787537_03026	3001927717_02631	3002861066_02567	3003598852_03664	3004184083_03740	A9013_04400	B0818_02272	B1357_04005	B4264_03413	B4266_03332	B4510_04170	B4880_03961	B5780_02509	B5914_03978	B_albus_N35-10-2_GCF_001884185_05569	B_anthracis_Vollum_GCF_000742895_05122	B_cereus_ATCC_14579_GCF_000007825_00677	B_fungorum_17-SMS-01_GCF_002746455_03875	B_hominis_BML-BC059_GCF_018332515_01205	B_luti_TD41_GCF_001884105_01002	B_mobilis_0711P9-1_GCF_001884045_00894	B_mycoides_DSM_2048_GCF_000003925_00547	B_nitratireducens_4049_GCF_001884135_05416	B_pacificus_EB422_GCF_001884025_05240	B_paramobilis_BML-BC017_GCF_018332495_02007	B_paramycoides_NH24A2_GCF_001884235_00412	B_paranthracis_Mn5_GCF_001883995_02643	B_pretiosus_SAICEU11T_GCF_025916425_01486	B_proteolyticus_TD42_GCF_001884065_00068	B_sanguinis_BML-BC004_GCF_018332475_05489	B_thuringiensis_serovar_berliner_ATCC_10792_GCF_000161615_00684	B_toyonensis_BCT-7112_GCF_000496285_03417	B_tropicus_N24_GCF_001884035_02778	B_weihenstephanensis_WSBC_10204_GCF_000775975_04772	B_wiedmannii_FSL_W8-0169_GCF_001583695_05159	C0780_03738
pagR_3		Transcriptional repressor PagR	118	118	1	215	10580				287	287	287	3001787537_03084	3001927717_02689	3002861066_02625	3003598852_03606	3004184083_03682	A9013_04343	B0818_02221	B1357_04067	B4264_03362	B4266_03281	B4510_04106	B4880_03903	B5780_02447	B5914_04035	B_albus_N35-10-2_GCF_001884185_04648	B_anthracis_Vollum_GCF_000742895_05062	B_cereus_ATCC_14579_GCF_000007825_00623	B_fungorum_17-SMS-01_GCF_002746455_03929	B_hominis_BML-BC059_GCF_018332515_02942	B_luti_TD41_GCF_001884105_00949	B_mobilis_0711P9-1_GCF_001884045_00836	B_mycoides_DSM_2048_GCF_000003925_00603	B_nitratireducens_4049_GCF_001884135_05358	B_pacificus_EB422_GCF_001884025_05298	B_paramobilis_BML-BC017_GCF_018332495_02080	B_paramycoides_NH24A2_GCF_001884235_00363	B_paranthracis_Mn5_GCF_001883995_02702	B_pretiosus_SAICEU11T_GCF_025916425_01429	B_proteolyticus_TD42_GCF_001884065_00122	B_sanguinis_BML-BC004_GCF_018332475_01077	B_thuringiensis_serovar_berliner_ATCC_10792_GCF_000161615_00570	B_toyonensis_BCT-7112_GCF_000496285_03359	B_tropicus_N24_GCF_001884035_02837	B_weihenstephanensis_WSBC_10204_GCF_000775975_04833	B_wiedmannii_FSL_W8-0169_GCF_001583695_05222	C0780_03801
pncB		Nicotinate phosphoribosyltransferase	118	118	1	215	10634				1463	1463	1463	3001787537_03099	3001927717_02704	3002861066_02640	3003598852_03592	3004184083_04914	A9013_04329	B0818_02207	B1357_04081	B4264_03348	B4266_03267	B4510_04091	B4880_03889	B5780_02433	B5914_04049	B_albus_N35-10-2_GCF_001884185_04634	B_anthracis_Vollum_GCF_000742895_05048	B_cereus_ATCC_14579_GCF_000007825_00606	B_fungorum_17-SMS-01_GCF_002746455_03943	B_hominis_BML-BC059_GCF_018332515_02607	B_luti_TD41_GCF_001884105_00935	B_mobilis_0711P9-1_GCF_001884045_00822	B_mycoides_DSM_2048_GCF_000003925_00618	B_nitratireducens_4049_GCF_001884135_05343	B_pacificus_EB422_GCF_001884025_05312	B_paramobilis_BML-BC017_GCF_018332495_01155	B_paramycoides_NH24A2_GCF_001884235_00348	B_paranthracis_Mn5_GCF_001883995_02717	B_pretiosus_SAICEU11T_GCF_025916425_03089	B_proteolyticus_TD42_GCF_001884065_00137	B_sanguinis_BML-BC004_GCF_018332475_01093	B_thuringiensis_serovar_berliner_ATCC_10792_GCF_000161615_00517	B_toyonensis_BCT-7112_GCF_000496285_03345	B_tropicus_N24_GCF_001884035_02851	B_weihenstephanensis_WSBC_10204_GCF_000775975_04848	B_wiedmannii_FSL_W8-0169_GCF_001583695_05236	C0780_03815
sspI		Small, acid-soluble spore protein I	118	118	1	215	1135				209	209	209	3001787537_03166	3001927717_03374	3002861066_04114	3003598852_00536	3004184083_00820	A9013_01197	B0818_00601	B1357_03774	B4264_04070	B4266_04401	B4510_03204	B4880_03248	B5780_02591	B5914_00337	B_albus_N35-10-2_GCF_001884185_00371	B_anthracis_Vollum_GCF_000742895_03475	B_cereus_ATCC_14579_GCF_000007825_04699	B_fungorum_17-SMS-01_GCF_002746455_02087	B_hominis_BML-BC059_GCF_018332515_01665	B_luti_TD41_GCF_001884105_01191	B_mobilis_0711P9-1_GCF_001884045_00422	B_mycoides_DSM_2048_GCF_000003925_04172	B_nitratireducens_4049_GCF_001884135_04385	B_pacificus_EB422_GCF_001884025_04797	B_paramobilis_BML-BC017_GCF_018332495_03291	B_paramycoides_NH24A2_GCF_001884235_01923	B_paranthracis_Mn5_GCF_001883995_02552	B_pretiosus_SAICEU11T_GCF_025916425_00980	B_proteolyticus_TD42_GCF_001884065_05777	B_sanguinis_BML-BC004_GCF_018332475_03372	B_thuringiensis_serovar_berliner_ATCC_10792_GCF_000161615_04397	B_toyonensis_BCT-7112_GCF_000496285_01848	B_tropicus_N24_GCF_001884035_02665	B_weihenstephanensis_WSBC_10204_GCF_000775975_00329	B_wiedmannii_FSL_W8-0169_GCF_001583695_03621	C0780_00180
ytaF_1		putative sporulation protein YtaF	118	118	1	215	1060				632	632	632	3001787537_03187	3001927717_03353	3002861066_04135	3003598852_00512	3004184083_00839	A9013_01175	B0818_00623	B1357_03793	B4264_04089	B4266_04382	B4510_03181	B4880_03267	B5780_02613	B5914_00313	B_albus_N35-10-2_GCF_001884185_00347	B_anthracis_Vollum_GCF_000742895_03497	B_cereus_ATCC_14579_GCF_000007825_04721	B_fungorum_17-SMS-01_GCF_002746455_02063	B_hominis_BML-BC059_GCF_018332515_04087	B_luti_TD41_GCF_001884105_01171	B_mobilis_0711P9-1_GCF_001884045_00399	B_mycoides_DSM_2048_GCF_000003925_04195	B_nitratireducens_4049_GCF_001884135_04364	B_pacificus_EB422_GCF_001884025_04773	B_paramobilis_BML-BC017_GCF_018332495_01781	B_paramycoides_NH24A2_GCF_001884235_01900	B_paranthracis_Mn5_GCF_001883995_02531	B_pretiosus_SAICEU11T_GCF_025916425_01004	B_proteolyticus_TD42_GCF_001884065_05798	B_sanguinis_BML-BC004_GCF_018332475_03306	B_thuringiensis_serovar_berliner_ATCC_10792_GCF_000161615_04419	B_toyonensis_BCT-7112_GCF_000496285_01868	B_tropicus_N24_GCF_001884035_02686	B_weihenstephanensis_WSBC_10204_GCF_000775975_00306	B_wiedmannii_FSL_W8-0169_GCF_001583695_03644	C0780_00160
tpx		Thiol peroxidase	118	118	1	215	26843				500	500	500	3001787537_03246	3001927717_03294	3002861066_04194	3003598852_00453	3004184083_00899	A9013_01120	B0818_00678	B1357_03857	B4264_04144	B4266_04327	B4510_03121	B4880_03327	B5780_02670	B5914_00253	B_albus_N35-10-2_GCF_001884185_00287	B_anthracis_Vollum_GCF_000742895_03555	B_cereus_ATCC_14579_GCF_000007825_04776	B_fungorum_17-SMS-01_GCF_002746455_02004	B_hominis_BML-BC059_GCF_018332515_03762	B_luti_TD41_GCF_001884105_01114	B_mobilis_0711P9-1_GCF_001884045_04677	B_mycoides_DSM_2048_GCF_000003925_04252	B_nitratireducens_4049_GCF_001884135_04305	B_pacificus_EB422_GCF_001884025_04716	B_paramobilis_BML-BC017_GCF_018332495_02928	B_paramycoides_NH24A2_GCF_001884235_01842	B_paranthracis_Mn5_GCF_001883995_02476	B_pretiosus_SAICEU11T_GCF_025916425_01060	B_proteolyticus_TD42_GCF_001884065_05853	B_sanguinis_BML-BC004_GCF_018332475_02607	B_thuringiensis_serovar_berliner_ATCC_10792_GCF_000161615_04475	B_toyonensis_BCT-7112_GCF_000496285_01924	B_tropicus_N24_GCF_001884035_03660	B_weihenstephanensis_WSBC_10204_GCF_000775975_00250	B_wiedmannii_FSL_W8-0169_GCF_001583695_03706	C0780_00096
ytfJ_1		putative spore protein YtfJ	118	118	1	215	26844				392	395	394	3001787537_03247	3001927717_03293	3002861066_04195	3003598852_00452	3004184083_00900	A9013_01119	B0818_00679	B1357_03858	B4264_04145	B4266_04326	B4510_03120	B4880_03328	B5780_02671	B5914_00252	B_albus_N35-10-2_GCF_001884185_00286	B_anthracis_Vollum_GCF_000742895_03556	B_cereus_ATCC_14579_GCF_000007825_04777	B_fungorum_17-SMS-01_GCF_002746455_02003	B_hominis_BML-BC059_GCF_018332515_03761	B_luti_TD41_GCF_001884105_01113	B_mobilis_0711P9-1_GCF_001884045_04678	B_mycoides_DSM_2048_GCF_000003925_04253	B_nitratireducens_4049_GCF_001884135_04304	B_pacificus_EB422_GCF_001884025_04715	B_paramobilis_BML-BC017_GCF_018332495_02927	B_paramycoides_NH24A2_GCF_001884235_01841	B_paranthracis_Mn5_GCF_001883995_02475	B_pretiosus_SAICEU11T_GCF_025916425_01062	B_proteolyticus_TD42_GCF_001884065_05854	B_sanguinis_BML-BC004_GCF_018332475_02606	B_thuringiensis_serovar_berliner_ATCC_10792_GCF_000161615_04476	B_toyonensis_BCT-7112_GCF_000496285_01925	B_tropicus_N24_GCF_001884035_03661	B_weihenstephanensis_WSBC_10204_GCF_000775975_00249	B_wiedmannii_FSL_W8-0169_GCF_001583695_03707	C0780_00095
thiI		putative tRNA sulfurtransferase	118	118	1	215	26852				1214	1214	1214	3001787537_03254	3001927717_03286	3002861066_04202	3003598852_00445	3004184083_00907	A9013_01112	B0818_00686	B1357_03865	B4264_04152	B4266_04319	B4510_03113	B4880_03335	B5780_02678	B5914_00245	B_albus_N35-10-2_GCF_001884185_00279	B_anthracis_Vollum_GCF_000742895_03563	B_cereus_ATCC_14579_GCF_000007825_04784	B_fungorum_17-SMS-01_GCF_002746455_01996	B_hominis_BML-BC059_GCF_018332515_02957	B_luti_TD41_GCF_001884105_01106	B_mobilis_0711P9-1_GCF_001884045_04685	B_mycoides_DSM_2048_GCF_000003925_04260	B_nitratireducens_4049_GCF_001884135_04297	B_pacificus_EB422_GCF_001884025_04708	B_paramobilis_BML-BC017_GCF_018332495_02920	B_paramycoides_NH24A2_GCF_001884235_01834	B_paranthracis_Mn5_GCF_001883995_02468	B_pretiosus_SAICEU11T_GCF_025916425_01069	B_proteolyticus_TD42_GCF_001884065_05861	B_sanguinis_BML-BC004_GCF_018332475_02599	B_thuringiensis_serovar_berliner_ATCC_10792_GCF_000161615_04483	B_toyonensis_BCT-7112_GCF_000496285_01932	B_tropicus_N24_GCF_001884035_03668	B_weihenstephanensis_WSBC_10204_GCF_000775975_00242	B_wiedmannii_FSL_W8-0169_GCF_001583695_03714	C0780_00088
acsA_2		Acetyl-coenzyme A synthetase	118	118	1	215	27052				1484	1718	1716	3001787537_03270	3001927717_03270	3002861066_04218	3003598852_00430	3004184083_00922	A9013_01096	B0818_00709	B1357_03880	B4264_04171	B4266_04300	B4510_03090	B4880_03350	B5780_02696	B5914_00230	B_albus_N35-10-2_GCF_001884185_00258	B_anthracis_Vollum_GCF_000742895_03579	B_cereus_ATCC_14579_GCF_000007825_04797	B_fungorum_17-SMS-01_GCF_002746455_01979	B_hominis_BML-BC059_GCF_018332515_03181	B_luti_TD41_GCF_001884105_01082	B_mobilis_0711P9-1_GCF_001884045_04701	B_mycoides_DSM_2048_GCF_000003925_04276	B_nitratireducens_4049_GCF_001884135_04264	B_pacificus_EB422_GCF_001884025_04693	B_paramobilis_BML-BC017_GCF_018332495_02904	B_paramycoides_NH24A2_GCF_001884235_01812	B_paranthracis_Mn5_GCF_001883995_02453	B_pretiosus_SAICEU11T_GCF_025916425_01090	B_proteolyticus_TD42_GCF_001884065_05878	B_sanguinis_BML-BC004_GCF_018332475_02578	B_thuringiensis_serovar_berliner_ATCC_10792_GCF_000161615_04499	B_toyonensis_BCT-7112_GCF_000496285_01949	B_tropicus_N24_GCF_001884035_03685	B_weihenstephanensis_WSBC_10204_GCF_000775975_00226	B_wiedmannii_FSL_W8-0169_GCF_001583695_03736	C0780_00072
sspN		Small, acid-soluble spore protein N	118	118	1	215	61266				134	134	134	3001787537_03379	3001927717_03520	3002861066_03669	3003598852_02524	3004184083_03611	A9013_00561	B0818_03200	B1357_03642	B4264_00657	B4266_00092	B4510_01378	B4880_00686	B5780_01220	B5914_05016	B_albus_N35-10-2_GCF_001884185_02089	B_anthracis_Vollum_GCF_000742895_02386	B_cereus_ATCC_14579_GCF_000007825_03715	B_fungorum_17-SMS-01_GCF_002746455_05786	B_hominis_BML-BC059_GCF_018332515_03793	B_luti_TD41_GCF_001884105_02488	B_mobilis_0711P9-1_GCF_001884045_03226	B_mycoides_DSM_2048_GCF_000003925_03256	B_nitratireducens_4049_GCF_001884135_05175	B_pacificus_EB422_GCF_001884025_01039	B_paramobilis_BML-BC017_GCF_018332495_02764	B_paramycoides_NH24A2_GCF_001884235_01225	B_paranthracis_Mn5_GCF_001883995_04387	B_pretiosus_SAICEU11T_GCF_025916425_00662	B_proteolyticus_TD42_GCF_001884065_05037	B_sanguinis_BML-BC004_GCF_018332475_01795	B_thuringiensis_serovar_berliner_ATCC_10792_GCF_000161615_03401	B_toyonensis_BCT-7112_GCF_000496285_00834	B_tropicus_N24_GCF_001884035_00638	B_weihenstephanensis_WSBC_10204_GCF_000775975_01334	B_wiedmannii_FSL_W8-0169_GCF_001583695_03157	C0780_01156
citB		Aconitate/2-methylaconitate hydratase	118	118	1	215	61303				2285	2723	2719	3001787537_03386	3001927717_03513	3002861066_03676	3003598852_02517	3004184083_03605	A9013_00555	B0818_03193	B1357_03648	B4264_00664	B4266_00085	B4510_01384	B4880_00692	B5780_01226	B5914_05009	B_albus_N35-10-2_GCF_001884185_02096	B_anthracis_Vollum_GCF_000742895_02392	B_cereus_ATCC_14579_GCF_000007825_03723	B_fungorum_17-SMS-01_GCF_002746455_05673	B_hominis_BML-BC059_GCF_018332515_05092	B_luti_TD41_GCF_001884105_02482	B_mobilis_0711P9-1_GCF_001884045_03219	B_mycoides_DSM_2048_GCF_000003925_03248	B_nitratireducens_4049_GCF_001884135_05182	B_pacificus_EB422_GCF_001884025_01033	B_paramobilis_BML-BC017_GCF_018332495_04398	B_paramycoides_NH24A2_GCF_001884235_01232	B_paranthracis_Mn5_GCF_001883995_04381	B_pretiosus_SAICEU11T_GCF_025916425_00655	B_proteolyticus_TD42_GCF_001884065_05046	B_sanguinis_BML-BC004_GCF_018332475_01789	B_thuringiensis_serovar_berliner_ATCC_10792_GCF_000161615_03394	B_toyonensis_BCT-7112_GCF_000496285_00840	B_tropicus_N24_GCF_001884035_00631	B_weihenstephanensis_WSBC_10204_GCF_000775975_01327	B_wiedmannii_FSL_W8-0169_GCF_001583695_03163	C0780_01150
hutH		Histidine ammonia-lyase	118	118	1	215	61422				608	1517	1509	3001787537_03432	3001927717_03467	3002861066_03722	3003598852_02478	3004184083_03568	A9013_00519	B0818_03154	B1357_03687	B4264_00699	B4266_00050	B4510_01430	B4880_00733	B5780_01261	B5914_04970	B_albus_N35-10-2_GCF_001884185_02131	B_anthracis_Vollum_GCF_000742895_02427	B_cereus_ATCC_14579_GCF_000007825_03761	B_fungorum_17-SMS-01_GCF_002746455_00853	B_hominis_BML-BC059_GCF_018332515_04627	B_luti_TD41_GCF_001884105_02448	B_mobilis_0711P9-1_GCF_001884045_03182	B_mycoides_DSM_2048_GCF_000003925_03281	B_nitratireducens_4049_GCF_001884135_05220	B_pacificus_EB422_GCF_001884025_00988	B_paramobilis_BML-BC017_GCF_018332495_03703	B_paramycoides_NH24A2_GCF_001884235_01267	B_paranthracis_Mn5_GCF_001883995_04343	B_pretiosus_SAICEU11T_GCF_025916425_02838	B_proteolyticus_TD42_GCF_001884065_05080	B_sanguinis_BML-BC004_GCF_018332475_03970	B_thuringiensis_serovar_berliner_ATCC_10792_GCF_000161615_03360	B_toyonensis_BCT-7112_GCF_000496285_00875	B_tropicus_N24_GCF_001884035_00584	B_weihenstephanensis_WSBC_10204_GCF_000775975_01290	B_wiedmannii_FSL_W8-0169_GCF_001583695_03199	C0780_01111
lexA		LexA repressor	118	118	1	215	61639				614	620	619	3001787537_03483	3001927717_03416	3002861066_03773	3003598852_04680	3004184083_01783	A9013_00480	B0818_03117	B1357_03727	B4264_00736	B4266_00013	B4510_01471	B4880_00769	B5780_01303	B5914_04934	B_albus_N35-10-2_GCF_001884185_02167	B_anthracis_Vollum_GCF_000742895_02466	B_cereus_ATCC_14579_GCF_000007825_03798	B_fungorum_17-SMS-01_GCF_002746455_00798	B_hominis_BML-BC059_GCF_018332515_04314	B_luti_TD41_GCF_001884105_00229	B_mobilis_0711P9-1_GCF_001884045_01650	B_mycoides_DSM_2048_GCF_000003925_03319	B_nitratireducens_4049_GCF_001884135_05253	B_pacificus_EB422_GCF_001884025_00944	B_paramobilis_BML-BC017_GCF_018332495_03616	B_paramycoides_NH24A2_GCF_001884235_01303	B_paranthracis_Mn5_GCF_001883995_04306	B_pretiosus_SAICEU11T_GCF_025916425_02794	B_proteolyticus_TD42_GCF_001884065_05116	B_sanguinis_BML-BC004_GCF_018332475_03158	B_thuringiensis_serovar_berliner_ATCC_10792_GCF_000161615_03446	B_toyonensis_BCT-7112_GCF_000496285_00913	B_tropicus_N24_GCF_001884035_00547	B_weihenstephanensis_WSBC_10204_GCF_000775975_01252	B_wiedmannii_FSL_W8-0169_GCF_001583695_03236	C0780_01072
nadR		Transcription repressor NadR	118	118	1	215	57671				407	548	541	3001787537_03666	3001927717_04464	3002861066_04637	3003598852_00675	3004184083_00691	A9013_01320	B0818_00477	B1357_01550	B4264_02985	B4266_02827	B4510_01675	B4880_03118	B5780_04261	B5914_00461	B_albus_N35-10-2_GCF_001884185_00898	B_anthracis_Vollum_GCF_000742895_03339	B_cereus_ATCC_14579_GCF_000007825_04552	B_fungorum_17-SMS-01_GCF_002746455_02203	B_hominis_BML-BC059_GCF_018332515_02181	B_luti_TD41_GCF_001884105_05090	B_mobilis_0711P9-1_GCF_001884045_00551	B_mycoides_DSM_2048_GCF_000003925_04130	B_nitratireducens_4049_GCF_001884135_04510	B_pacificus_EB422_GCF_001884025_00030	B_paramobilis_BML-BC017_GCF_018332495_02782	B_paramycoides_NH24A2_GCF_001884235_02039	B_paranthracis_Mn5_GCF_001883995_01892	B_pretiosus_SAICEU11T_GCF_025916425_00866	B_proteolyticus_TD42_GCF_001884065_02596	B_sanguinis_BML-BC004_GCF_018332475_02502	B_thuringiensis_serovar_berliner_ATCC_10792_GCF_000161615_04251	B_toyonensis_BCT-7112_GCF_000496285_01714	B_tropicus_N24_GCF_001884035_04535	B_weihenstephanensis_WSBC_10204_GCF_000775975_00504	B_wiedmannii_FSL_W8-0169_GCF_001583695_02108	C0780_00308
obg		GTPase Obg	118	118	1	215	57646				1283	1286	1285	3001787537_03674	3001927717_04456	3002861066_04645	3003598852_00667	3004184083_00699	A9013_01312	B0818_00486	B1357_01558	B4264_02993	B4266_02819	B4510_01667	B4880_03126	B5780_04269	B5914_00453	B_albus_N35-10-2_GCF_001884185_00890	B_anthracis_Vollum_GCF_000742895_03348	B_cereus_ATCC_14579_GCF_000007825_04561	B_fungorum_17-SMS-01_GCF_002746455_02195	B_hominis_BML-BC059_GCF_018332515_02190	B_luti_TD41_GCF_001884105_05098	B_mobilis_0711P9-1_GCF_001884045_00543	B_mycoides_DSM_2048_GCF_000003925_04122	B_nitratireducens_4049_GCF_001884135_04502	B_pacificus_EB422_GCF_001884025_04345	B_paramobilis_BML-BC017_GCF_018332495_02790	B_paramycoides_NH24A2_GCF_001884235_02031	B_paranthracis_Mn5_GCF_001883995_01900	B_pretiosus_SAICEU11T_GCF_025916425_00874	B_proteolyticus_TD42_GCF_001884065_02605	B_sanguinis_BML-BC004_GCF_018332475_02510	B_thuringiensis_serovar_berliner_ATCC_10792_GCF_000161615_04259	B_toyonensis_BCT-7112_GCF_000496285_01722	B_tropicus_N24_GCF_001884035_04527	B_weihenstephanensis_WSBC_10204_GCF_000775975_00496	B_wiedmannii_FSL_W8-0169_GCF_001583695_02116	C0780_00300
group_10697		hypothetical protein	118	118	1	215	57642				344	344	344	3001787537_03677	3001927717_04453	3002861066_04648	3003598852_00664	3004184083_00702	A9013_01309	B0818_00489	B1357_01561	B4264_02996	B4266_02816	B4510_01664	B4880_03129	B5780_04272	B5914_00450	B_albus_N35-10-2_GCF_001884185_00887	B_anthracis_Vollum_GCF_000742895_03351	B_cereus_ATCC_14579_GCF_000007825_04564	B_fungorum_17-SMS-01_GCF_002746455_02192	B_hominis_BML-BC059_GCF_018332515_02193	B_luti_TD41_GCF_001884105_05101	B_mobilis_0711P9-1_GCF_001884045_00540	B_mycoides_DSM_2048_GCF_000003925_04119	B_nitratireducens_4049_GCF_001884135_04499	B_pacificus_EB422_GCF_001884025_04348	B_paramobilis_BML-BC017_GCF_018332495_02793	B_paramycoides_NH24A2_GCF_001884235_02028	B_paranthracis_Mn5_GCF_001883995_01903	B_pretiosus_SAICEU11T_GCF_025916425_00877	B_proteolyticus_TD42_GCF_001884065_02608	B_sanguinis_BML-BC004_GCF_018332475_02513	B_thuringiensis_serovar_berliner_ATCC_10792_GCF_000161615_04262	B_toyonensis_BCT-7112_GCF_000496285_01725	B_tropicus_N24_GCF_001884035_04524	B_weihenstephanensis_WSBC_10204_GCF_000775975_00493	B_wiedmannii_FSL_W8-0169_GCF_001583695_02119	C0780_00297
murI		Glutamate racemase	118	118	1	215	57460				806	812	809	3001787537_03718	3001927717_04412	3002861066_04689	3003598852_00621	3004184083_00743	A9013_01266	B0818_00533	B1357_01602	B4264_03038	B4266_02774	B4510_01623	B4880_03170	B5780_04326	B5914_00403	B_albus_N35-10-2_GCF_001884185_00839	B_anthracis_Vollum_GCF_000742895_03392	B_cereus_ATCC_14579_GCF_000007825_04626	B_fungorum_17-SMS-01_GCF_002746455_02152	B_hominis_BML-BC059_GCF_018332515_00710	B_luti_TD41_GCF_001884105_05142	B_mobilis_0711P9-1_GCF_001884045_00499	B_mycoides_DSM_2048_GCF_000003925_04079	B_nitratireducens_4049_GCF_001884135_04458	B_pacificus_EB422_GCF_001884025_04397	B_paramobilis_BML-BC017_GCF_018332495_04571	B_paramycoides_NH24A2_GCF_001884235_01989	B_paranthracis_Mn5_GCF_001883995_01953	B_pretiosus_SAICEU11T_GCF_025916425_00918	B_proteolyticus_TD42_GCF_001884065_02651	B_sanguinis_BML-BC004_GCF_018332475_02088	B_thuringiensis_serovar_berliner_ATCC_10792_GCF_000161615_04326	B_toyonensis_BCT-7112_GCF_000496285_01766	B_tropicus_N24_GCF_001884035_04483	B_weihenstephanensis_WSBC_10204_GCF_000775975_00393	B_wiedmannii_FSL_W8-0169_GCF_001583695_02160	C0780_00256
fadR_1		Fatty acid metabolism regulator protein	118	118	1	215	1266				587	680	625	3001787537_03770	3001927717_04383	3002861066_04718	3003598852_00574	3004184083_00782	A9013_01237	B0818_00559	B1357_05307	B4264_03067	B4266_02745	B4510_01596	B4880_03210	B5780_04356	B5914_00373	B_albus_N35-10-2_GCF_001884185_00533	B_anthracis_Vollum_GCF_000742895_03434	B_cereus_ATCC_14579_GCF_000007825_04657	B_fungorum_17-SMS-01_GCF_002746455_02126	B_hominis_BML-BC059_GCF_018332515_00930	B_luti_TD41_GCF_001884105_05178	B_mobilis_0711P9-1_GCF_001884045_00460	B_mycoides_DSM_2048_GCF_000003925_04053	B_nitratireducens_4049_GCF_001884135_04429	B_pacificus_EB422_GCF_001884025_04428	B_paramobilis_BML-BC017_GCF_018332495_04992	B_paramycoides_NH24A2_GCF_001884235_01952	B_paranthracis_Mn5_GCF_001883995_01992	B_pretiosus_SAICEU11T_GCF_025916425_00945	B_proteolyticus_TD42_GCF_001884065_02678	B_sanguinis_BML-BC004_GCF_018332475_04351	B_thuringiensis_serovar_berliner_ATCC_10792_GCF_000161615_04356	B_toyonensis_BCT-7112_GCF_000496285_01807	B_tropicus_N24_GCF_001884035_04443	B_weihenstephanensis_WSBC_10204_GCF_000775975_00368	B_wiedmannii_FSL_W8-0169_GCF_001583695_02190	C0780_00217
hemZ		Oxygen-independent coproporphyrinogen-III oxidase-like protein HemZ	118	118	1	215	49656				1487	1490	1489	3001787537_04190	3001927717_04625	3002861066_03630	3003598852_03276	3004184083_03504	A9013_05996	B0818_02532	B1357_01704	B4264_04716	B4266_02583	B4510_05644	B4880_05321	B5780_00734	B5914_05515	B_albus_N35-10-2_GCF_001884185_05237	B_anthracis_Vollum_GCF_000742895_05339	B_cereus_ATCC_14579_GCF_000007825_00904	B_fungorum_17-SMS-01_GCF_002746455_02398	B_hominis_BML-BC059_GCF_018332515_04096	B_luti_TD41_GCF_001884105_02029	B_mobilis_0711P9-1_GCF_001884045_03456	B_mycoides_DSM_2048_GCF_000003925_00818	B_nitratireducens_4049_GCF_001884135_00756	B_pacificus_EB422_GCF_001884025_00006	B_paramobilis_BML-BC017_GCF_018332495_01691	B_paramycoides_NH24A2_GCF_001884235_04751	B_paranthracis_Mn5_GCF_001883995_00171	B_pretiosus_SAICEU11T_GCF_025916425_01416	B_proteolyticus_TD42_GCF_001884065_05295	B_sanguinis_BML-BC004_GCF_018332475_03086	B_thuringiensis_serovar_berliner_ATCC_10792_GCF_000161615_00857	B_toyonensis_BCT-7112_GCF_000496285_03630	B_tropicus_N24_GCF_001884035_00093	B_weihenstephanensis_WSBC_10204_GCF_000775975_04006	B_wiedmannii_FSL_W8-0169_GCF_001583695_03570	C0780_05357
group_10778		hypothetical protein	118	118	1	215	54031				839	839	839	3001787537_04594	3001927717_04506	3002861066_04889	3003598852_02729	3004184083_00584	A9013_03030	B0818_04332	B1357_02880	B4264_00207	B4266_00542	B4510_00957	B4880_00309	B5780_00004	B5914_04143	B_albus_N35-10-2_GCF_001884185_05769	B_anthracis_Vollum_GCF_000742895_02011	B_cereus_ATCC_14579_GCF_000007825_03327	B_fungorum_17-SMS-01_GCF_002746455_00928	B_hominis_BML-BC059_GCF_018332515_04795	B_luti_TD41_GCF_001884105_01494	B_mobilis_0711P9-1_GCF_001884045_05573	B_mycoides_DSM_2048_GCF_000003925_02905	B_nitratireducens_4049_GCF_001884135_04839	B_pacificus_EB422_GCF_001884025_02445	B_paramobilis_BML-BC017_GCF_018332495_04490	B_paramycoides_NH24A2_GCF_001884235_02910	B_paranthracis_Mn5_GCF_001883995_05244	B_pretiosus_SAICEU11T_GCF_025916425_02213	B_proteolyticus_TD42_GCF_001884065_00672	B_sanguinis_BML-BC004_GCF_018332475_05093	B_thuringiensis_serovar_berliner_ATCC_10792_GCF_000161615_02894	B_toyonensis_BCT-7112_GCF_000496285_00493	B_tropicus_N24_GCF_001884035_03910	B_weihenstephanensis_WSBC_10204_GCF_000775975_01767	B_wiedmannii_FSL_W8-0169_GCF_001583695_03506	C0780_01507
hssR_2		Heme response regulator HssR	118	118	1	215	54035				671	677	676	3001787537_04595	3001927717_04505	3002861066_04890	3003598852_02728	3004184083_00579	A9013_03031	B0818_04333	B1357_02881	B4264_00202	B4266_00547	B4510_00956	B4880_00308	B5780_00005	B5914_04142	B_albus_N35-10-2_GCF_001884185_05770	B_anthracis_Vollum_GCF_000742895_02006	B_cereus_ATCC_14579_GCF_000007825_03326	B_fungorum_17-SMS-01_GCF_002746455_00929	B_hominis_BML-BC059_GCF_018332515_04794	B_luti_TD41_GCF_001884105_01495	B_mobilis_0711P9-1_GCF_001884045_05570	B_mycoides_DSM_2048_GCF_000003925_02906	B_nitratireducens_4049_GCF_001884135_04838	B_pacificus_EB422_GCF_001884025_02450	B_paramobilis_BML-BC017_GCF_018332495_04491	B_paramycoides_NH24A2_GCF_001884235_02909	B_paranthracis_Mn5_GCF_001883995_05243	B_pretiosus_SAICEU11T_GCF_025916425_02218	B_proteolyticus_TD42_GCF_001884065_03523	B_sanguinis_BML-BC004_GCF_018332475_05109	B_thuringiensis_serovar_berliner_ATCC_10792_GCF_000161615_02895	B_toyonensis_BCT-7112_GCF_000496285_00492	B_tropicus_N24_GCF_001884035_03909	B_weihenstephanensis_WSBC_10204_GCF_000775975_01769	B_wiedmannii_FSL_W8-0169_GCF_001583695_00666	C0780_01512
tal_1		Transaldolase	118	118	1	215	25143				668	668	668	3001787537_04650	3001927717_02025	3002861066_02432	3003598852_02841	3004184083_05076	A9013_00804	B0818_03994	B1357_02751	B4264_00338	B4266_00411	B4510_01157	B4880_00445	B5780_03167	B5914_04281	B_albus_N35-10-2_GCF_001884185_04179	B_anthracis_Vollum_GCF_000742895_02163	B_cereus_ATCC_14579_GCF_000007825_03469	B_fungorum_17-SMS-01_GCF_002746455_03384	B_hominis_BML-BC059_GCF_018332515_03581	B_luti_TD41_GCF_001884105_02851	B_mobilis_0711P9-1_GCF_001884045_00657	B_mycoides_DSM_2048_GCF_000003925_03042	B_nitratireducens_4049_GCF_001884135_04986	B_pacificus_EB422_GCF_001884025_03866	B_paramobilis_BML-BC017_GCF_018332495_05411	B_paramycoides_NH24A2_GCF_001884235_03009	B_paranthracis_Mn5_GCF_001883995_05397	B_pretiosus_SAICEU11T_GCF_025916425_02013	B_proteolyticus_TD42_GCF_001884065_04826	B_sanguinis_BML-BC004_GCF_018332475_01190	B_thuringiensis_serovar_berliner_ATCC_10792_GCF_000161615_03142	B_toyonensis_BCT-7112_GCF_000496285_00615	B_tropicus_N24_GCF_001884035_02556	B_weihenstephanensis_WSBC_10204_GCF_000775975_01534	B_wiedmannii_FSL_W8-0169_GCF_001583695_02930	C0780_01378
hpr		HTH-type transcriptional regulator Hpr	118	118	1	215	36539				557	587	565	3001787537_04855	3001927717_04648	3002861066_04992	3003598852_02224	3004184083_02486	A9013_00154	B0818_04110	B1357_01856	B4264_02765	B4266_02299	B4510_00141	B4880_02293	B5780_00898	B5914_01861	B_albus_N35-10-2_GCF_001884185_03450	B_anthracis_Vollum_GCF_000742895_05491	B_cereus_ATCC_14579_GCF_000007825_01070	B_fungorum_17-SMS-01_GCF_002746455_02517	B_hominis_BML-BC059_GCF_018332515_01712	B_luti_TD41_GCF_001884105_02226	B_mobilis_0711P9-1_GCF_001884045_01900	B_mycoides_DSM_2048_GCF_000003925_00964	B_nitratireducens_4049_GCF_001884135_05497	B_pacificus_EB422_GCF_001884025_04065	B_paramobilis_BML-BC017_GCF_018332495_03897	B_paramycoides_NH24A2_GCF_001884235_00606	B_paranthracis_Mn5_GCF_001883995_00322	B_pretiosus_SAICEU11T_GCF_025916425_03687	B_proteolyticus_TD42_GCF_001884065_04560	B_sanguinis_BML-BC004_GCF_018332475_02410	B_thuringiensis_serovar_berliner_ATCC_10792_GCF_000161615_00989	B_toyonensis_BCT-7112_GCF_000496285_03789	B_tropicus_N24_GCF_001884035_01573	B_weihenstephanensis_WSBC_10204_GCF_000775975_03837	B_wiedmannii_FSL_W8-0169_GCF_001583695_03438	C0780_02405
yhaM		3'-5' exoribonuclease YhaM	118	118	1	215	33874				944	956	944	3001787537_04880	3001927717_04673	3002861066_04967	3003598852_03983	3004184083_04746	A9013_00124	B0818_04136	B1357_01829	B4264_02792	B4266_02272	B4510_00113	B4880_02262	B5780_00870	B5914_01886	B_albus_N35-10-2_GCF_001884185_03475	B_anthracis_Vollum_GCF_000742895_05462	B_cereus_ATCC_14579_GCF_000007825_01043	B_fungorum_17-SMS-01_GCF_002746455_02493	B_hominis_BML-BC059_GCF_018332515_03974	B_luti_TD41_GCF_001884105_02253	B_mobilis_0711P9-1_GCF_001884045_02855	B_mycoides_DSM_2048_GCF_000003925_00943	B_nitratireducens_4049_GCF_001884135_05520	B_pacificus_EB422_GCF_001884025_01296	B_paramobilis_BML-BC017_GCF_018332495_01202	B_paramycoides_NH24A2_GCF_001884235_00627	B_paranthracis_Mn5_GCF_001883995_00034	B_pretiosus_SAICEU11T_GCF_025916425_03655	B_proteolyticus_TD42_GCF_001884065_05306	B_sanguinis_BML-BC004_GCF_018332475_04278	B_thuringiensis_serovar_berliner_ATCC_10792_GCF_000161615_00960	B_toyonensis_BCT-7112_GCF_000496285_03766	B_tropicus_N24_GCF_001884035_01546	B_weihenstephanensis_WSBC_10204_GCF_000775975_03859	B_wiedmannii_FSL_W8-0169_GCF_001583695_00699	C0780_02378
ftnA		Bacterial non-heme ferritin	118	118	1	215	53210				467	506	505	3001787537_04926	3001927717_05535	3002861066_04088	3003598852_03857	3004184083_04321	A9013_05684	B0818_03542	B1357_02312	B4264_03600	B4266_03646	B4510_03812	B4880_03621	B5780_04101	B5914_02062	B_albus_N35-10-2_GCF_001884185_03593	B_anthracis_Vollum_GCF_000742895_03964	B_cereus_ATCC_14579_GCF_000007825_05198	B_fungorum_17-SMS-01_GCF_002746455_01902	B_hominis_BML-BC059_GCF_018332515_02509	B_luti_TD41_GCF_001884105_04168	B_mobilis_0711P9-1_GCF_001884045_04353	B_mycoides_DSM_2048_GCF_000003925_04673	B_nitratireducens_4049_GCF_001884135_02600	B_pacificus_EB422_GCF_001884025_04611	B_paramobilis_BML-BC017_GCF_018332495_04431	B_paramycoides_NH24A2_GCF_001884235_00241	B_paranthracis_Mn5_GCF_001883995_03008	B_pretiosus_SAICEU11T_GCF_025916425_04785	B_proteolyticus_TD42_GCF_001884065_05564	B_sanguinis_BML-BC004_GCF_018332475_00852	B_thuringiensis_serovar_berliner_ATCC_10792_GCF_000161615_04780	B_toyonensis_BCT-7112_GCF_000496285_02344	B_tropicus_N24_GCF_001884035_00371	B_weihenstephanensis_WSBC_10204_GCF_000775975_04562	B_wiedmannii_FSL_W8-0169_GCF_001583695_04800	C0780_04445
group_10807		hypothetical protein	118	118	1	215	53260				395	395	395	3001787537_04941	3001927717_05520	3002861066_04073	3003598852_03875	3004184083_04337	A9013_05700	B0818_03525	B1357_02328	B4264_03616	B4266_03630	B4510_03794	B4880_03637	B5780_04083	B5914_02078	B_albus_N35-10-2_GCF_001884185_03609	B_anthracis_Vollum_GCF_000742895_03983	B_cereus_ATCC_14579_GCF_000007825_05214	B_fungorum_17-SMS-01_GCF_002746455_01887	B_hominis_BML-BC059_GCF_018332515_02494	B_luti_TD41_GCF_001884105_04184	B_mobilis_0711P9-1_GCF_001884045_04337	B_mycoides_DSM_2048_GCF_000003925_04658	B_nitratireducens_4049_GCF_001884135_02614	B_pacificus_EB422_GCF_001884025_04595	B_paramobilis_BML-BC017_GCF_018332495_00664	B_paramycoides_NH24A2_GCF_001884235_00227	B_paranthracis_Mn5_GCF_001883995_02992	B_pretiosus_SAICEU11T_GCF_025916425_04802	B_proteolyticus_TD42_GCF_001884065_05547	B_sanguinis_BML-BC004_GCF_018332475_00837	B_thuringiensis_serovar_berliner_ATCC_10792_GCF_000161615_04764	B_toyonensis_BCT-7112_GCF_000496285_02360	B_tropicus_N24_GCF_001884035_00101	B_weihenstephanensis_WSBC_10204_GCF_000775975_04546	B_wiedmannii_FSL_W8-0169_GCF_001583695_04817	C0780_04429
secG		putative protein-export membrane protein SecG	118	118	1	215	23403				233	233	233	3001787537_04985	3001927717_05478	3002861066_04030	3003598852_03091	3004184083_04361	A9013_01350	B0818_01659	B1357_02360	B4264_03643	B4266_03603	B4510_03764	B4880_03670	B5780_04057	B5914_02102	B_albus_N35-10-2_GCF_001884185_03630	B_anthracis_Vollum_GCF_000742895_04003	B_cereus_ATCC_14579_GCF_000007825_05281	B_fungorum_17-SMS-01_GCF_002746455_01856	B_hominis_BML-BC059_GCF_018332515_04484	B_luti_TD41_GCF_001884105_00828	B_mobilis_0711P9-1_GCF_001884045_04315	B_mycoides_DSM_2048_GCF_000003925_04689	B_nitratireducens_4049_GCF_001884135_02643	B_pacificus_EB422_GCF_001884025_04573	B_paramobilis_BML-BC017_GCF_018332495_04349	B_paramycoides_NH24A2_GCF_001884235_00208	B_paranthracis_Mn5_GCF_001883995_02978	B_pretiosus_SAICEU11T_GCF_025916425_04832	B_proteolyticus_TD42_GCF_001884065_05507	B_sanguinis_BML-BC004_GCF_018332475_04110	B_thuringiensis_serovar_berliner_ATCC_10792_GCF_000161615_05028	B_toyonensis_BCT-7112_GCF_000496285_02390	B_tropicus_N24_GCF_001884035_01320	B_weihenstephanensis_WSBC_10204_GCF_000775975_04523	B_wiedmannii_FSL_W8-0169_GCF_001583695_04842	C0780_04410
trxB_2		Thioredoxin reductase	118	118	1	215	23308				956	956	956	3001787537_05081	3001927717_04929	3002861066_04003	3003598852_03118	3004184083_03283	A9013_01383	B0818_01627	B1357_02387	B4264_02243	B4266_04112	B4510_03735	B4880_03697	B5780_04030	B5914_02129	B_albus_N35-10-2_GCF_001884185_03657	B_anthracis_Vollum_GCF_000742895_04052	B_cereus_ATCC_14579_GCF_000007825_05311	B_fungorum_17-SMS-01_GCF_002746455_01829	B_hominis_BML-BC059_GCF_018332515_01098	B_luti_TD41_GCF_001884105_00801	B_mobilis_0711P9-1_GCF_001884045_00027	B_mycoides_DSM_2048_GCF_000003925_04718	B_nitratireducens_4049_GCF_001884135_02670	B_pacificus_EB422_GCF_001884025_03538	B_paramobilis_BML-BC017_GCF_018332495_00991	B_paramycoides_NH24A2_GCF_001884235_00182	B_paranthracis_Mn5_GCF_001883995_02951	B_pretiosus_SAICEU11T_GCF_025916425_04859	B_proteolyticus_TD42_GCF_001884065_05479	B_sanguinis_BML-BC004_GCF_018332475_00322	B_thuringiensis_serovar_berliner_ATCC_10792_GCF_000161615_04998	B_toyonensis_BCT-7112_GCF_000496285_02419	B_tropicus_N24_GCF_001884035_01347	B_weihenstephanensis_WSBC_10204_GCF_000775975_04495	B_wiedmannii_FSL_W8-0169_GCF_001583695_05317	C0780_04665
uvrB		UvrABC system protein B	118	118	1	215	23282				1976	2033	1976	3001787537_05089	3001927717_04937	3002861066_03995	3003598852_03127	3004184083_03292	A9013_01391	B0818_01618	B1357_02396	B4264_02252	B4266_04103	B4510_03726	B4880_03706	B5780_04021	B5914_02138	B_albus_N35-10-2_GCF_001884185_03666	B_anthracis_Vollum_GCF_000742895_04061	B_cereus_ATCC_14579_GCF_000007825_05320	B_fungorum_17-SMS-01_GCF_002746455_01820	B_hominis_BML-BC059_GCF_018332515_01106	B_luti_TD41_GCF_001884105_00793	B_mobilis_0711P9-1_GCF_001884045_00018	B_mycoides_DSM_2048_GCF_000003925_04727	B_nitratireducens_4049_GCF_001884135_02678	B_pacificus_EB422_GCF_001884025_03547	B_paramobilis_BML-BC017_GCF_018332495_00983	B_paramycoides_NH24A2_GCF_001884235_00174	B_paranthracis_Mn5_GCF_001883995_02942	B_pretiosus_SAICEU11T_GCF_025916425_04869	B_proteolyticus_TD42_GCF_001884065_05471	B_sanguinis_BML-BC004_GCF_018332475_00331	B_thuringiensis_serovar_berliner_ATCC_10792_GCF_000161615_04989	B_toyonensis_BCT-7112_GCF_000496285_02428	B_tropicus_N24_GCF_001884035_01356	B_weihenstephanensis_WSBC_10204_GCF_000775975_04485	B_wiedmannii_FSL_W8-0169_GCF_001583695_05326	C0780_04656
prfB		Peptide chain release factor 2	118	118	1	215	23233				977	980	978	3001787537_05109	3001927717_04957	3002861066_03975	3003598852_03148	3004184083_03313	A9013_01411	B0818_01600	B1357_02415	B4264_02270	B4266_04085	B4510_03705	B4880_03723	B5780_05285	B5914_02156	B_albus_N35-10-2_GCF_001884185_03684	B_anthracis_Vollum_GCF_000742895_04082	B_cereus_ATCC_14579_GCF_000007825_05340	B_fungorum_17-SMS-01_GCF_002746455_01800	B_hominis_BML-BC059_GCF_018332515_01780	B_luti_TD41_GCF_001884105_00772	B_mobilis_0711P9-1_GCF_001884045_05106	B_mycoides_DSM_2048_GCF_000003925_04748	B_nitratireducens_4049_GCF_001884135_02698	B_pacificus_EB422_GCF_001884025_03565	B_paramobilis_BML-BC017_GCF_018332495_03704	B_paramycoides_NH24A2_GCF_001884235_00157	B_paranthracis_Mn5_GCF_001883995_02922	B_pretiosus_SAICEU11T_GCF_025916425_04889	B_proteolyticus_TD42_GCF_001884065_05451	B_sanguinis_BML-BC004_GCF_018332475_00351	B_thuringiensis_serovar_berliner_ATCC_10792_GCF_000161615_04971	B_toyonensis_BCT-7112_GCF_000496285_02448	B_tropicus_N24_GCF_001884035_01373	B_weihenstephanensis_WSBC_10204_GCF_000775975_04464	B_wiedmannii_FSL_W8-0169_GCF_001583695_05349	C0780_04636
cspA_2		Cold shock protein CspA	118	118	1	215	23227				197	203	202	3001787537_05114	3001927717_04962	3002861066_03970	3003598852_03151	3004184083_03322	A9013_01421	B0818_01590	B1357_02418	B4264_02273	B4266_04082	B4510_03702	B4880_03726	B5780_05288	B5914_02159	B_albus_N35-10-2_GCF_001884185_03694	B_anthracis_Vollum_GCF_000742895_04085	B_cereus_ATCC_14579_GCF_000007825_05343	B_fungorum_17-SMS-01_GCF_002746455_01797	B_hominis_BML-BC059_GCF_018332515_01785	B_luti_TD41_GCF_001884105_00769	B_mobilis_0711P9-1_GCF_001884045_05109	B_mycoides_DSM_2048_GCF_000003925_04759	B_nitratireducens_4049_GCF_001884135_02703	B_pacificus_EB422_GCF_001884025_03568	B_paramobilis_BML-BC017_GCF_018332495_03708	B_paramycoides_NH24A2_GCF_001884235_00154	B_paranthracis_Mn5_GCF_001883995_02912	B_pretiosus_SAICEU11T_GCF_025916425_04892	B_proteolyticus_TD42_GCF_001884065_05446	B_sanguinis_BML-BC004_GCF_018332475_00354	B_thuringiensis_serovar_berliner_ATCC_10792_GCF_000161615_04968	B_toyonensis_BCT-7112_GCF_000496285_02452	B_tropicus_N24_GCF_001884035_01376	B_weihenstephanensis_WSBC_10204_GCF_000775975_04460	B_wiedmannii_FSL_W8-0169_GCF_001583695_05352	C0780_04633
celA_1		PTS system cellobiose-specific EIIB component	118	118	1	215	23121				206	302	301	3001787537_05133	3001927717_04981	3002861066_03951	3003598852_03171	3004184083_03341	A9013_01440	B0818_01570	B1357_02437	B4264_02292	B4266_04063	B4510_03675	B4880_03745	B5780_02780	B5914_02178	B_albus_N35-10-2_GCF_001884185_03713	B_anthracis_Vollum_GCF_000742895_04104	B_cereus_ATCC_14579_GCF_000007825_05364	B_fungorum_17-SMS-01_GCF_002746455_01778	B_hominis_BML-BC059_GCF_018332515_01804	B_luti_TD41_GCF_001884105_00750	B_mobilis_0711P9-1_GCF_001884045_05128	B_mycoides_DSM_2048_GCF_000003925_04778	B_nitratireducens_4049_GCF_001884135_02724	B_pacificus_EB422_GCF_001884025_03587	B_paramobilis_BML-BC017_GCF_018332495_00162	B_paramycoides_NH24A2_GCF_001884235_00135	B_paranthracis_Mn5_GCF_001883995_02893	B_pretiosus_SAICEU11T_GCF_025916425_03925	B_proteolyticus_TD42_GCF_001884065_05427	B_sanguinis_BML-BC004_GCF_018332475_00373	B_thuringiensis_serovar_berliner_ATCC_10792_GCF_000161615_04949	B_toyonensis_BCT-7112_GCF_000496285_02471	B_tropicus_N24_GCF_001884035_01395	B_weihenstephanensis_WSBC_10204_GCF_000775975_04441	B_wiedmannii_FSL_W8-0169_GCF_001583695_05371	C0780_04614
salA_2		Iron-sulfur cluster carrier protein	118	118	1	215	50875				1064	1067	1066	3001787537_05138	3001927717_05047	3002861066_05159	3003598852_05032	3004184083_04787	A9013_05323	B0818_04797	B1357_05010	B4264_05128	B4266_04843	B4510_05424	B4880_05057	B5780_05114	B5914_05274	B_albus_N35-10-2_GCF_001884185_01324	B_anthracis_Vollum_GCF_000742895_04542	B_cereus_ATCC_14579_GCF_000007825_00171	B_fungorum_17-SMS-01_GCF_002746455_04472	B_hominis_BML-BC059_GCF_018332515_01395	B_luti_TD41_GCF_001884105_02655	B_mobilis_0711P9-1_GCF_001884045_00361	B_mycoides_DSM_2048_GCF_000003925_00138	B_nitratireducens_4049_GCF_001884135_00006	B_pacificus_EB422_GCF_001884025_01199	B_paramobilis_BML-BC017_GCF_018332495_01281	B_paramycoides_NH24A2_GCF_001884235_00876	B_paranthracis_Mn5_GCF_001883995_05060	B_pretiosus_SAICEU11T_GCF_025916425_03532	B_proteolyticus_TD42_GCF_001884065_04598	B_sanguinis_BML-BC004_GCF_018332475_01576	B_thuringiensis_serovar_berliner_ATCC_10792_GCF_000161615_00074	B_toyonensis_BCT-7112_GCF_000496285_02906	B_tropicus_N24_GCF_001884035_00005	B_weihenstephanensis_WSBC_10204_GCF_000775975_05457	B_wiedmannii_FSL_W8-0169_GCF_001583695_02705	C0780_05004
rplA		50S ribosomal protein L1	118	118	1	215	50823				692	692	692	3001787537_05187	3001927717_05096	3002861066_05110	3003598852_05081	3004184083_04836	A9013_05274	B0818_04748	B1357_04961	B4264_05177	B4266_04892	B4510_05473	B4880_05008	B5780_05065	B5914_05225	B_albus_N35-10-2_GCF_001884185_01373	B_anthracis_Vollum_GCF_000742895_04493	B_cereus_ATCC_14579_GCF_000007825_00121	B_fungorum_17-SMS-01_GCF_002746455_04521	B_hominis_BML-BC059_GCF_018332515_01444	B_luti_TD41_GCF_001884105_02704	B_mobilis_0711P9-1_GCF_001884045_00312	B_mycoides_DSM_2048_GCF_000003925_00089	B_nitratireducens_4049_GCF_001884135_00055	B_pacificus_EB422_GCF_001884025_01150	B_paramobilis_BML-BC017_GCF_018332495_01232	B_paramycoides_NH24A2_GCF_001884235_00925	B_paranthracis_Mn5_GCF_001883995_05011	B_pretiosus_SAICEU11T_GCF_025916425_03483	B_proteolyticus_TD42_GCF_001884065_04647	B_sanguinis_BML-BC004_GCF_018332475_01527	B_thuringiensis_serovar_berliner_ATCC_10792_GCF_000161615_00123	B_toyonensis_BCT-7112_GCF_000496285_02857	B_tropicus_N24_GCF_001884035_00054	B_weihenstephanensis_WSBC_10204_GCF_000775975_05408	B_wiedmannii_FSL_W8-0169_GCF_001583695_02754	C0780_05053
cysS		Cysteine--tRNA ligase	118	118	1	215	50815				1397	1397	1397	3001787537_05195	3001927717_05104	3002861066_05102	3003598852_05089	3004184083_04844	A9013_05266	B0818_04740	B1357_04953	B4264_05185	B4266_04900	B4510_05481	B4880_05000	B5780_05057	B5914_05217	B_albus_N35-10-2_GCF_001884185_01381	B_anthracis_Vollum_GCF_000742895_04485	B_cereus_ATCC_14579_GCF_000007825_00113	B_fungorum_17-SMS-01_GCF_002746455_04529	B_hominis_BML-BC059_GCF_018332515_01452	B_luti_TD41_GCF_001884105_02712	B_mobilis_0711P9-1_GCF_001884045_00304	B_mycoides_DSM_2048_GCF_000003925_00081	B_nitratireducens_4049_GCF_001884135_00063	B_pacificus_EB422_GCF_001884025_01142	B_paramobilis_BML-BC017_GCF_018332495_01224	B_paramycoides_NH24A2_GCF_001884235_00933	B_paranthracis_Mn5_GCF_001883995_05003	B_pretiosus_SAICEU11T_GCF_025916425_03475	B_proteolyticus_TD42_GCF_001884065_04655	B_sanguinis_BML-BC004_GCF_018332475_01519	B_thuringiensis_serovar_berliner_ATCC_10792_GCF_000161615_00131	B_toyonensis_BCT-7112_GCF_000496285_02849	B_tropicus_N24_GCF_001884035_00062	B_weihenstephanensis_WSBC_10204_GCF_000775975_05400	B_wiedmannii_FSL_W8-0169_GCF_001583695_02762	C0780_05061
ctsr		Transcriptional regulator CtsR	118	118	1	215	50800				461	461	461	3001787537_05206	3001927717_05115	3002861066_05091	3003598852_05100	3004184083_04855	A9013_05255	B0818_04729	B1357_04942	B4264_05196	B4266_04911	B4510_05492	B4880_04989	B5780_05046	B5914_05206	B_albus_N35-10-2_GCF_001884185_01392	B_anthracis_Vollum_GCF_000742895_04474	B_cereus_ATCC_14579_GCF_000007825_00102	B_fungorum_17-SMS-01_GCF_002746455_04540	B_hominis_BML-BC059_GCF_018332515_01463	B_luti_TD41_GCF_001884105_02723	B_mobilis_0711P9-1_GCF_001884045_00293	B_mycoides_DSM_2048_GCF_000003925_00070	B_nitratireducens_4049_GCF_001884135_00074	B_pacificus_EB422_GCF_001884025_01131	B_paramobilis_BML-BC017_GCF_018332495_01213	B_paramycoides_NH24A2_GCF_001884235_00944	B_paranthracis_Mn5_GCF_001883995_04992	B_pretiosus_SAICEU11T_GCF_025916425_03464	B_proteolyticus_TD42_GCF_001884065_04666	B_sanguinis_BML-BC004_GCF_018332475_01508	B_thuringiensis_serovar_berliner_ATCC_10792_GCF_000161615_00142	B_toyonensis_BCT-7112_GCF_000496285_02838	B_tropicus_N24_GCF_001884035_00073	B_weihenstephanensis_WSBC_10204_GCF_000775975_05389	B_wiedmannii_FSL_W8-0169_GCF_001583695_02773	C0780_05072
yutF		Acid sugar phosphatase	118	118	1	215	52867				764	767	764	3001787537_05212	3001927717_05170	3002861066_05218	3003598852_04250	3004184083_04595	A9013_04832	B0818_05116	B1357_04728	B4264_03504	B4266_03742	B4510_05043	B4880_04636	B5780_03568	B5914_04865	B_albus_N35-10-2_GCF_001884185_04034	B_anthracis_Vollum_GCF_000742895_03869	B_cereus_ATCC_14579_GCF_000007825_05105	B_fungorum_17-SMS-01_GCF_002746455_04355	B_hominis_BML-BC059_GCF_018332515_01262	B_luti_TD41_GCF_001884105_04080	B_mobilis_0711P9-1_GCF_001884045_05377	B_mycoides_DSM_2048_GCF_000003925_04554	B_nitratireducens_4049_GCF_001884135_02506	B_pacificus_EB422_GCF_001884025_02927	B_paramobilis_BML-BC017_GCF_018332495_02500	B_paramycoides_NH24A2_GCF_001884235_01687	B_paranthracis_Mn5_GCF_001883995_03101	B_pretiosus_SAICEU11T_GCF_025916425_04689	B_proteolyticus_TD42_GCF_001884065_05700	B_sanguinis_BML-BC004_GCF_018332475_03239	B_thuringiensis_serovar_berliner_ATCC_10792_GCF_000161615_04878	B_toyonensis_BCT-7112_GCF_000496285_02254	B_tropicus_N24_GCF_001884035_00468	B_weihenstephanensis_WSBC_10204_GCF_000775975_04661	B_wiedmannii_FSL_W8-0169_GCF_001583695_04699	C0780_04792
mgsR		Regulatory protein MgsR	118	118	1	215	52991				365	365	365	3001787537_05244	3001927717_05138	3002861066_05186	3003598852_03793	3004184083_04626	A9013_04801	B0818_03601	B1357_04759	B4264_03536	B4266_03710	B4510_05009	B4880_04669	B5780_03601	B5914_04898	B_albus_N35-10-2_GCF_001884185_04003	B_anthracis_Vollum_GCF_000742895_03902	B_cereus_ATCC_14579_GCF_000007825_05136	B_fungorum_17-SMS-01_GCF_002746455_04322	B_hominis_BML-BC059_GCF_018332515_00958	B_luti_TD41_GCF_001884105_04110	B_mobilis_0711P9-1_GCF_001884045_05407	B_mycoides_DSM_2048_GCF_000003925_04587	B_nitratireducens_4049_GCF_001884135_02538	B_pacificus_EB422_GCF_001884025_02894	B_paramobilis_BML-BC017_GCF_018332495_02531	B_paramycoides_NH24A2_GCF_001884235_01717	B_paranthracis_Mn5_GCF_001883995_03070	B_pretiosus_SAICEU11T_GCF_025916425_04721	B_proteolyticus_TD42_GCF_001884065_05624	B_sanguinis_BML-BC004_GCF_018332475_05471	B_thuringiensis_serovar_berliner_ATCC_10792_GCF_000161615_04846	B_toyonensis_BCT-7112_GCF_000496285_02286	B_tropicus_N24_GCF_001884035_00435	B_weihenstephanensis_WSBC_10204_GCF_000775975_04629	B_wiedmannii_FSL_W8-0169_GCF_001583695_04730	C0780_05295
lysS_2		Lysine--tRNA ligase	118	118	1	215	50798				1493	1499	1498	3001787537_05329	3001927717_05288	3002861066_05385	3003598852_05269	3004184083_05007	A9013_05567	B0818_05047	B1357_05015	B4264_05197	B4266_04963	B4510_05612	B4880_05138	B5780_05240	B5914_05331	B_albus_N35-10-2_GCF_001884185_04550	B_anthracis_Vollum_GCF_000742895_04470	B_cereus_ATCC_14579_GCF_000007825_00086	B_fungorum_17-SMS-01_GCF_002746455_05104	B_hominis_BML-BC059_GCF_018332515_01624	B_luti_TD41_GCF_001884105_01537	B_mobilis_0711P9-1_GCF_001884045_04810	B_mycoides_DSM_2048_GCF_000003925_00069	B_nitratireducens_4049_GCF_001884135_03374	B_pacificus_EB422_GCF_001884025_03922	B_paramobilis_BML-BC017_GCF_018332495_01581	B_paramycoides_NH24A2_GCF_001884235_04292	B_paranthracis_Mn5_GCF_001883995_04989	B_pretiosus_SAICEU11T_GCF_025916425_03753	B_proteolyticus_TD42_GCF_001884065_01878	B_sanguinis_BML-BC004_GCF_018332475_00314	B_thuringiensis_serovar_berliner_ATCC_10792_GCF_000161615_00069	B_toyonensis_BCT-7112_GCF_000496285_02834	B_tropicus_N24_GCF_001884035_02579	B_weihenstephanensis_WSBC_10204_GCF_000775975_05513	B_wiedmannii_FSL_W8-0169_GCF_001583695_03324	C0780_05210
ispE		4-diphosphocytidyl-2-C-methyl-D-erythritol kinase	118	118	1	215	50732				878	878	878	3001787537_05363	3001927717_05254	3002861066_05351	3003598852_05303	3004184083_05041	A9013_05601	B0818_05013	B1357_05049	B4264_05231	B4266_04929	B4510_05578	B4880_05172	B5780_05206	B5914_05297	B_albus_N35-10-2_GCF_001884185_03863	B_anthracis_Vollum_GCF_000742895_04436	B_cereus_ATCC_14579_GCF_000007825_00052	B_fungorum_17-SMS-01_GCF_002746455_05070	B_hominis_BML-BC059_GCF_018332515_03733	B_luti_TD41_GCF_001884105_01572	B_mobilis_0711P9-1_GCF_001884045_04844	B_mycoides_DSM_2048_GCF_000003925_00035	B_nitratireducens_4049_GCF_001884135_03340	B_pacificus_EB422_GCF_001884025_03956	B_paramobilis_BML-BC017_GCF_018332495_01615	B_paramycoides_NH24A2_GCF_001884235_04325	B_paranthracis_Mn5_GCF_001883995_04955	B_pretiosus_SAICEU11T_GCF_025916425_03719	B_proteolyticus_TD42_GCF_001884065_01844	B_sanguinis_BML-BC004_GCF_018332475_00280	B_thuringiensis_serovar_berliner_ATCC_10792_GCF_000161615_00035	B_toyonensis_BCT-7112_GCF_000496285_02799	B_tropicus_N24_GCF_001884035_02613	B_weihenstephanensis_WSBC_10204_GCF_000775975_05479	B_wiedmannii_FSL_W8-0169_GCF_001583695_03290	C0780_05176
rnmV_2		Ribonuclease M5	118	118	1	215	50726				557	557	557	3001787537_05368	3001927717_05249	3002861066_05346	3003598852_05308	3004184083_05046	A9013_05606	B0818_05008	B1357_05054	B4264_05236	B4266_04924	B4510_05573	B4880_05177	B5780_05201	B5914_05292	B_albus_N35-10-2_GCF_001884185_03868	B_anthracis_Vollum_GCF_000742895_04431	B_cereus_ATCC_14579_GCF_000007825_00047	B_fungorum_17-SMS-01_GCF_002746455_05065	B_hominis_BML-BC059_GCF_018332515_03728	B_luti_TD41_GCF_001884105_01577	B_mobilis_0711P9-1_GCF_001884045_04849	B_mycoides_DSM_2048_GCF_000003925_00030	B_nitratireducens_4049_GCF_001884135_03335	B_pacificus_EB422_GCF_001884025_03961	B_paramobilis_BML-BC017_GCF_018332495_01620	B_paramycoides_NH24A2_GCF_001884235_04330	B_paranthracis_Mn5_GCF_001883995_04950	B_pretiosus_SAICEU11T_GCF_025916425_03714	B_proteolyticus_TD42_GCF_001884065_01839	B_sanguinis_BML-BC004_GCF_018332475_00275	B_thuringiensis_serovar_berliner_ATCC_10792_GCF_000161615_00030	B_toyonensis_BCT-7112_GCF_000496285_02794	B_tropicus_N24_GCF_001884035_02618	B_weihenstephanensis_WSBC_10204_GCF_000775975_05474	B_wiedmannii_FSL_W8-0169_GCF_001583695_03285	C0780_05171
rpsF		30S ribosomal protein S6	118	118	1	215	46894				290	290	290	3001787537_05407	3001927717_05022	3002861066_05406	3003598852_01765	3004184083_02006	A9013_05725	B0818_02872	B1357_05232	B4264_02552	B4266_03404	B4510_04606	B4880_04326	B5780_04447	B5914_02450	B_albus_N35-10-2_GCF_001884185_03835	B_anthracis_Vollum_GCF_000742895_04375	B_cereus_ATCC_14579_GCF_000007825_05638	B_fungorum_17-SMS-01_GCF_002746455_03259	B_hominis_BML-BC059_GCF_018332515_00071	B_luti_TD41_GCF_001884105_02928	B_mobilis_0711P9-1_GCF_001884045_00103	B_mycoides_DSM_2048_GCF_000003925_05038	B_nitratireducens_4049_GCF_001884135_03006	B_pacificus_EB422_GCF_001884025_02608	B_paramobilis_BML-BC017_GCF_018332495_03340	B_paramycoides_NH24A2_GCF_001884235_03687	B_paranthracis_Mn5_GCF_001883995_01152	B_pretiosus_SAICEU11T_GCF_025916425_04188	B_proteolyticus_TD42_GCF_001884065_00683	B_sanguinis_BML-BC004_GCF_018332475_00135	B_thuringiensis_serovar_berliner_ATCC_10792_GCF_000161615_05279	B_toyonensis_BCT-7112_GCF_000496285_02734	B_tropicus_N24_GCF_001884035_01296	B_weihenstephanensis_WSBC_10204_GCF_000775975_04170	B_wiedmannii_FSL_W8-0169_GCF_001583695_00327	C0780_03453
group_10847		hypothetical protein	118	118	1	215	46892				197	197	197	3001787537_05409	3001927717_05024	3002861066_05404	3003598852_01767	3004184083_02008	A9013_05723	B0818_02870	B1357_05230	B4264_02554	B4266_03402	B4510_04604	B4880_04328	B5780_04449	B5914_02452	B_albus_N35-10-2_GCF_001884185_03833	B_anthracis_Vollum_GCF_000742895_04377	B_cereus_ATCC_14579_GCF_000007825_05640	B_fungorum_17-SMS-01_GCF_002746455_03261	B_hominis_BML-BC059_GCF_018332515_00069	B_luti_TD41_GCF_001884105_02926	B_mobilis_0711P9-1_GCF_001884045_00101	B_mycoides_DSM_2048_GCF_000003925_05040	B_nitratireducens_4049_GCF_001884135_03008	B_pacificus_EB422_GCF_001884025_02610	B_paramobilis_BML-BC017_GCF_018332495_03342	B_paramycoides_NH24A2_GCF_001884235_03685	B_paranthracis_Mn5_GCF_001883995_01154	B_pretiosus_SAICEU11T_GCF_025916425_04190	B_proteolyticus_TD42_GCF_001884065_00685	B_sanguinis_BML-BC004_GCF_018332475_00137	B_thuringiensis_serovar_berliner_ATCC_10792_GCF_000161615_05277	B_toyonensis_BCT-7112_GCF_000496285_02736	B_tropicus_N24_GCF_001884035_01298	B_weihenstephanensis_WSBC_10204_GCF_000775975_04168	B_wiedmannii_FSL_W8-0169_GCF_001583695_00329	C0780_03451
gyrB		DNA gyrase subunit B	118	118	1	215	46870				1928	1928	1928	3001787537_05426	3001927717_05041	3002861066_05387	3003598852_01784	3004184083_02025	A9013_05706	B0818_02853	B1357_05213	B4264_02571	B4266_03385	B4510_04587	B4880_04345	B5780_04466	B5914_02469	B_albus_N35-10-2_GCF_001884185_03816	B_anthracis_Vollum_GCF_000742895_04394	B_cereus_ATCC_14579_GCF_000007825_00005	B_fungorum_17-SMS-01_GCF_002746455_03278	B_hominis_BML-BC059_GCF_018332515_00052	B_luti_TD41_GCF_001884105_02909	B_mobilis_0711P9-1_GCF_001884045_00084	B_mycoides_DSM_2048_GCF_000003925_05057	B_nitratireducens_4049_GCF_001884135_03025	B_pacificus_EB422_GCF_001884025_02627	B_paramobilis_BML-BC017_GCF_018332495_03359	B_paramycoides_NH24A2_GCF_001884235_03668	B_paranthracis_Mn5_GCF_001883995_01171	B_pretiosus_SAICEU11T_GCF_025916425_04207	B_proteolyticus_TD42_GCF_001884065_00702	B_sanguinis_BML-BC004_GCF_018332475_00154	B_thuringiensis_serovar_berliner_ATCC_10792_GCF_000161615_05260	B_toyonensis_BCT-7112_GCF_000496285_02753	B_tropicus_N24_GCF_001884035_01315	B_weihenstephanensis_WSBC_10204_GCF_000775975_04151	B_wiedmannii_FSL_W8-0169_GCF_001583695_00346	C0780_03434
groS		10 kDa chaperonin	118	118	1	215	50369				284	284	284	3001787537_05786	3001927717_05703	3002861066_05591	3003598852_05554	3004184083_05318	A9013_05936	B0818_05943	B1357_05340	B4264_05303	B4266_05043	B4510_05713	B4880_05290	B5780_05327	B5914_05485	B_albus_N35-10-2_GCF_001884185_04665	B_anthracis_Vollum_GCF_000742895_04687	B_cereus_ATCC_14579_GCF_000007825_00302	B_fungorum_17-SMS-01_GCF_002746455_05495	B_hominis_BML-BC059_GCF_018332515_02593	B_luti_TD41_GCF_001884105_01436	B_mobilis_0711P9-1_GCF_001884045_02714	B_mycoides_DSM_2048_GCF_000003925_00270	B_nitratireducens_4049_GCF_001884135_02430	B_pacificus_EB422_GCF_001884025_03042	B_paramobilis_BML-BC017_GCF_018332495_03427	B_paramycoides_NH24A2_GCF_001884235_01582	B_paranthracis_Mn5_GCF_001883995_05608	B_pretiosus_SAICEU11T_GCF_025916425_04282	B_proteolyticus_TD42_GCF_001884065_00532	B_sanguinis_BML-BC004_GCF_018332475_01693	B_thuringiensis_serovar_berliner_ATCC_10792_GCF_000161615_00253	B_toyonensis_BCT-7112_GCF_000496285_03033	B_tropicus_N24_GCF_001884035_01962	B_weihenstephanensis_WSBC_10204_GCF_000775975_05605	B_wiedmannii_FSL_W8-0169_GCF_001583695_03971	C0780_05322
purH		Bifunctional purine biosynthesis protein PurH	118	118	1	215	28871				1535	1535	1535	3001787537_05813	3001927717_02194	3002861066_05614	3003598852_04527	3004184083_02506	A9013_03699	B0818_03700	B1357_04656	B4264_03261	B4266_03000	B4510_04875	B4880_04358	B5780_03867	B5914_03370	B_albus_N35-10-2_GCF_001884185_02263	B_anthracis_Vollum_GCF_000742895_04729	B_cereus_ATCC_14579_GCF_000007825_00341	B_fungorum_17-SMS-01_GCF_002746455_02941	B_hominis_BML-BC059_GCF_018332515_01477	B_luti_TD41_GCF_001884105_01416	B_mobilis_0711P9-1_GCF_001884045_00070	B_mycoides_DSM_2048_GCF_000003925_00380	B_nitratireducens_4049_GCF_001884135_04526	B_pacificus_EB422_GCF_001884025_04440	B_paramobilis_BML-BC017_GCF_018332495_00271	B_paramycoides_NH24A2_GCF_001884235_01562	B_paranthracis_Mn5_GCF_001883995_04890	B_pretiosus_SAICEU11T_GCF_025916425_01839	B_proteolyticus_TD42_GCF_001884065_04428	B_sanguinis_BML-BC004_GCF_018332475_01983	B_thuringiensis_serovar_berliner_ATCC_10792_GCF_000161615_00281	B_toyonensis_BCT-7112_GCF_000496285_03077	B_tropicus_N24_GCF_001884035_04029	B_weihenstephanensis_WSBC_10204_GCF_000775975_04953	B_wiedmannii_FSL_W8-0169_GCF_001583695_00836	C0780_03887
group_10922		hypothetical protein	118	118	1	215	62435				470	503	499	3001787537_02129	3001927717_01217	3002861066_01538	3003598852_01802	3004184083_01549	A9013_05135	B0818_01755	B1357_01042	B4264_00956	B4266_01096	B4510_03454	B4880_01004	B5780_02058	B5914_00971	B_albus_N35-10-2_GCF_001884185_04330	B_anthracis_Vollum_GCF_000742895_02765	B_cereus_ATCC_14579_GCF_000007825_04041	B_fungorum_17-SMS-01_GCF_002746455_00545	B_hominis_BML-BC059_GCF_018332515_00839	B_luti_TD41_GCF_001884105_04874	B_mobilis_0711P9-1_GCF_001884045_01381	B_mycoides_DSM_2048_GCF_000003925_03353	B_nitratireducens_4049_GCF_001884135_00495	B_pacificus_EB422_GCF_001884025_00544	B_paramobilis_BML-BC017_GCF_018332495_04155	B_paramycoides_NH24A2_GCF_001884235_02603	B_paranthracis_Mn5_GCF_001883995_01393	B_pretiosus_SAICEU11T_GCF_025916425_00427	B_proteolyticus_TD42_GCF_001884065_03962	B_sanguinis_BML-BC004_GCF_018332475_04742	B_thuringiensis_serovar_berliner_ATCC_10792_GCF_000161615_03642	B_toyonensis_BCT-7112_GCF_000496285_01196	B_tropicus_N24_GCF_001884035_05068	B_weihenstephanensis_WSBC_10204_GCF_000775975_01019	B_wiedmannii_FSL_W8-0169_GCF_001583695_01507	C0780_00819
yvyD		Ribosome hibernation promotion factor	118	118	1	215	23230				542	548	542	3001787537_05113	3001927717_04961	3002861066_03971	3003598852_03150	3004184083_03321	A9013_01420	B0818_01591	B1357_02417	B4264_02272	B4266_04083	B4510_03703	B4880_03725	B5780_05287	B5914_02158	B_albus_N35-10-2_GCF_001884185_03693	B_anthracis_Vollum_GCF_000742895_04084	B_cereus_ATCC_14579_GCF_000007825_05342	B_fungorum_17-SMS-01_GCF_002746455_01798	B_hominis_BML-BC059_GCF_018332515_01784	B_luti_TD41_GCF_001884105_00770	B_mobilis_0711P9-1_GCF_001884045_05108	B_mycoides_DSM_2048_GCF_000003925_04758	B_nitratireducens_4049_GCF_001884135_02702	B_pacificus_EB422_GCF_001884025_03567	B_paramobilis_BML-BC017_GCF_018332495_03706	B_paramycoides_NH24A2_GCF_001884235_00155	B_paranthracis_Mn5_GCF_001883995_02913	B_pretiosus_SAICEU11T_GCF_025916425_04891	B_proteolyticus_TD42_GCF_001884065_05447	B_sanguinis_BML-BC004_GCF_018332475_00353	B_thuringiensis_serovar_berliner_ATCC_10792_GCF_000161615_04969	B_toyonensis_BCT-7112_GCF_000496285_02450	B_tropicus_N24_GCF_001884035_01375	B_weihenstephanensis_WSBC_10204_GCF_000775975_04461	B_wiedmannii_FSL_W8-0169_GCF_001583695_05351	C0780_04634
srlR		Glucitol operon repressor	118	118	1	215	18178				773	782	781	3001787537_00341	3001927717_00575	3002861066_01440	3003598852_04062	3004184083_04507	A9013_00408	B0818_01284	B1357_02141	B4264_04257	B4266_04214	B4510_00410	B4880_02564	B5780_03435	B5914_01603	B_albus_N35-10-2_GCF_001884185_04747	B_anthracis_Vollum_GCF_000742895_00168	B_cereus_ATCC_14579_GCF_000007825_01356	B_fungorum_17-SMS-01_GCF_002746455_01257	B_hominis_BML-BC059_GCF_018332515_01866	B_luti_TD41_GCF_001884105_00547	B_mobilis_0711P9-1_GCF_001884045_03009	B_mycoides_DSM_2048_GCF_000003925_01375	B_nitratireducens_4049_GCF_001884135_03805	B_pacificus_EB422_GCF_001884025_03155	B_paramobilis_BML-BC017_GCF_018332495_00824	B_paramycoides_NH24A2_GCF_001884235_04475	B_paranthracis_Mn5_GCF_001883995_00593	B_pretiosus_SAICEU11T_GCF_025916425_05180	B_proteolyticus_TD42_GCF_001884065_01354	B_sanguinis_BML-BC004_GCF_018332475_04815	B_thuringiensis_serovar_berliner_ATCC_10792_GCF_000161615_01250	B_toyonensis_BCT-7112_GCF_000496285_04048	B_tropicus_N24_GCF_001884035_01831	B_weihenstephanensis_WSBC_10204_GCF_000775975_03573	B_wiedmannii_FSL_W8-0169_GCF_001583695_05056	C0780_02686
cytR		HTH-type transcriptional repressor CytR	118	118	1	215	16760				977	1016	1012	3001787537_00636	3001927717_00870	3002861066_01145	3003598852_02187	3004184083_02449	A9013_00193	B0818_02827	B1357_01903	B4264_02728	B4266_02336	B4510_00177	B4880_02334	B5780_00932	B5914_01818	B_albus_N35-10-2_GCF_001884185_03414	B_anthracis_Vollum_GCF_000742895_05531	B_cereus_ATCC_14579_GCF_000007825_01107	B_fungorum_17-SMS-01_GCF_002746455_05275	B_hominis_BML-BC059_GCF_018332515_03387	B_luti_TD41_GCF_001884105_02187	B_mobilis_0711P9-1_GCF_001884045_01932	B_mycoides_DSM_2048_GCF_000003925_01002	B_nitratireducens_4049_GCF_001884135_04061	B_pacificus_EB422_GCF_001884025_04102	B_paramobilis_BML-BC017_GCF_018332495_00036	B_paramycoides_NH24A2_GCF_001884235_00568	B_paranthracis_Mn5_GCF_001883995_00358	B_pretiosus_SAICEU11T_GCF_025916425_01919	B_proteolyticus_TD42_GCF_001884065_01103	B_sanguinis_BML-BC004_GCF_018332475_00773	B_thuringiensis_serovar_berliner_ATCC_10792_GCF_000161615_01033	B_toyonensis_BCT-7112_GCF_000496285_03824	B_tropicus_N24_GCF_001884035_01611	B_weihenstephanensis_WSBC_10204_GCF_000775975_03794	B_wiedmannii_FSL_W8-0169_GCF_001583695_03469	C0780_02449
norR_2		Anaerobic nitric oxide reductase transcription regulator NorR	118	118	1	215	41492				878	1661	1654	3001787537_01741	3001927717_00360	3002861066_00505	3003598852_02447	3004184083_00232	A9013_01810	B0818_01956	B1357_04529	B4264_01925	B4266_02121	B4510_02231	B4880_03075	B5780_00387	B5914_02776	B_albus_N35-10-2_GCF_001884185_05491	B_anthracis_Vollum_GCF_000742895_01612	B_cereus_ATCC_14579_GCF_000007825_02920	B_fungorum_17-SMS-01_GCF_002746455_02575	B_hominis_BML-BC059_GCF_018332515_03599	B_luti_TD41_GCF_001884105_03253	B_mobilis_0711P9-1_GCF_001884045_04033	B_mycoides_DSM_2048_GCF_000003925_02551	B_nitratireducens_4049_GCF_001884135_02094	B_pacificus_EB422_GCF_001884025_02809	B_paramobilis_BML-BC017_GCF_018332495_05399	B_paramycoides_NH24A2_GCF_001884235_03354	B_paranthracis_Mn5_GCF_001883995_02346	B_pretiosus_SAICEU11T_GCF_025916425_04959	B_proteolyticus_TD42_GCF_001884065_03159	B_sanguinis_BML-BC004_GCF_018332475_05082	B_thuringiensis_serovar_berliner_ATCC_10792_GCF_000161615_02647	B_toyonensis_BCT-7112_GCF_000496285_00120	B_tropicus_N24_GCF_001884035_03283	B_weihenstephanensis_WSBC_10204_GCF_000775975_02146	B_wiedmannii_FSL_W8-0169_GCF_001583695_04583	C0780_01873
group_1164		hypothetical protein	118	118	1	215	46605				809	881	856	3001787537_02743	3001927717_03654	3002861066_02775	3003598852_01685	3004184083_01927	A9013_01636	B0818_02946	B1357_02627	B4264_02478	B4266_03478	B4510_04676	B4880_04252	B5780_04377	B5914_02363	B_albus_N35-10-2_GCF_001884185_02408	B_anthracis_Vollum_GCF_000742895_04298	B_cereus_ATCC_14579_GCF_000007825_05561	B_fungorum_17-SMS-01_GCF_002746455_03187	B_hominis_BML-BC059_GCF_018332515_02313	B_luti_TD41_GCF_001884105_01801	B_mobilis_0711P9-1_GCF_001884045_04905	B_mycoides_DSM_2048_GCF_000003925_04962	B_nitratireducens_4049_GCF_001884135_02938	B_pacificus_EB422_GCF_001884025_00862	B_paramobilis_BML-BC017_GCF_018332495_03254	B_paramycoides_NH24A2_GCF_001884235_03760	B_paranthracis_Mn5_GCF_001883995_04498	B_pretiosus_SAICEU11T_GCF_025916425_04112	B_proteolyticus_TD42_GCF_001884065_00412	B_sanguinis_BML-BC004_GCF_018332475_03612	B_thuringiensis_serovar_berliner_ATCC_10792_GCF_000161615_05192	B_toyonensis_BCT-7112_GCF_000496285_02658	B_tropicus_N24_GCF_001884035_03792	B_weihenstephanensis_WSBC_10204_GCF_000775975_04252	B_wiedmannii_FSL_W8-0169_GCF_001583695_00258	C0780_03532
murQ		N-acetylmuramic acid 6-phosphate etherase	118	118	1	215	49841				884	914	884	3001787537_03549	3001927717_03749	3002861066_04290	3003598852_03320	3004184083_04257	A9013_04708	B0818_02579	B1357_01649	B4264_04399	B4266_02632	B4510_04821	B4880_04739	B5780_00686	B5914_04480	B_albus_N35-10-2_GCF_001884185_05278	B_anthracis_Vollum_GCF_000742895_05291	B_cereus_ATCC_14579_GCF_000007825_00857	B_fungorum_17-SMS-01_GCF_002746455_02355	B_hominis_BML-BC059_GCF_018332515_00557	B_luti_TD41_GCF_001884105_02074	B_mobilis_0711P9-1_GCF_001884045_03405	B_mycoides_DSM_2048_GCF_000003925_00768	B_nitratireducens_4049_GCF_001884135_04194	B_pacificus_EB422_GCF_001884025_03219	B_paramobilis_BML-BC017_GCF_018332495_04546	B_paramycoides_NH24A2_GCF_001884235_00699	B_paranthracis_Mn5_GCF_001883995_00224	B_pretiosus_SAICEU11T_GCF_025916425_01373	B_proteolyticus_TD42_GCF_001884065_05250	B_sanguinis_BML-BC004_GCF_018332475_02358	B_thuringiensis_serovar_berliner_ATCC_10792_GCF_000161615_00809	B_toyonensis_BCT-7112_GCF_000496285_03584	B_tropicus_N24_GCF_001884035_04254	B_weihenstephanensis_WSBC_10204_GCF_000775975_04052	B_wiedmannii_FSL_W8-0169_GCF_001583695_02677	C0780_04533
group_11772		hypothetical protein	118	118	1	215	18163				146	155	151	3001787537_00348	3001927717_00582	3002861066_01433	3003598852_04069	3004184083_04500	A9013_00401	B0818_01291	B1357_02134	B4264_04264	B4266_04207	B4510_00403	B4880_02557	B5780_03428	B5914_01611	B_albus_N35-10-2_GCF_001884185_04754	B_anthracis_Vollum_GCF_000742895_00158	B_cereus_ATCC_14579_GCF_000007825_01349	B_fungorum_17-SMS-01_GCF_002746455_01250	B_hominis_BML-BC059_GCF_018332515_01873	B_luti_TD41_GCF_001884105_00554	B_mobilis_0711P9-1_GCF_001884045_03002	B_mycoides_DSM_2048_GCF_000003925_01382	B_nitratireducens_4049_GCF_001884135_03812	B_pacificus_EB422_GCF_001884025_03148	B_paramobilis_BML-BC017_GCF_018332495_00831	B_paramycoides_NH24A2_GCF_001884235_04468	B_paranthracis_Mn5_GCF_001883995_00586	B_pretiosus_SAICEU11T_GCF_025916425_05173	B_proteolyticus_TD42_GCF_001884065_01347	B_sanguinis_BML-BC004_GCF_018332475_04822	B_thuringiensis_serovar_berliner_ATCC_10792_GCF_000161615_01243	B_toyonensis_BCT-7112_GCF_000496285_04041	B_tropicus_N24_GCF_001884035_01824	B_weihenstephanensis_WSBC_10204_GCF_000775975_03580	B_wiedmannii_FSL_W8-0169_GCF_001583695_05064	C0780_02679
group_12019		O-acetyl-L-homoserine sulfhydrylase	118	118	1	215	46620				1298	1301	1298	3001787537_02748	3001927717_03659	3002861066_02770	3003598852_01690	3004184083_01932	A9013_01641	B0818_02941	B1357_02632	B4264_02483	B4266_03473	B4510_04671	B4880_04257	B5780_04382	B5914_02368	B_albus_N35-10-2_GCF_001884185_02403	B_anthracis_Vollum_GCF_000742895_04303	B_cereus_ATCC_14579_GCF_000007825_05566	B_fungorum_17-SMS-01_GCF_002746455_03192	B_hominis_BML-BC059_GCF_018332515_02308	B_luti_TD41_GCF_001884105_01806	B_mobilis_0711P9-1_GCF_001884045_04910	B_mycoides_DSM_2048_GCF_000003925_04967	B_nitratireducens_4049_GCF_001884135_02943	B_pacificus_EB422_GCF_001884025_00867	B_paramobilis_BML-BC017_GCF_018332495_03259	B_paramycoides_NH24A2_GCF_001884235_03755	B_paranthracis_Mn5_GCF_001883995_04503	B_pretiosus_SAICEU11T_GCF_025916425_04117	B_proteolyticus_TD42_GCF_001884065_00407	B_sanguinis_BML-BC004_GCF_018332475_03607	B_thuringiensis_serovar_berliner_ATCC_10792_GCF_000161615_05187	B_toyonensis_BCT-7112_GCF_000496285_02663	B_tropicus_N24_GCF_001884035_03797	B_weihenstephanensis_WSBC_10204_GCF_000775975_04247	B_wiedmannii_FSL_W8-0169_GCF_001583695_00263	C0780_03527
group_12076		hypothetical protein	118	118	1	215	10552				893	911	893	3001787537_03072	3001927717_02677	3002861066_02613	3003598852_03619	3004184083_03695	A9013_04356	B0818_02233	B1357_04055	B4264_03374	B4266_03293	B4510_04119	B4880_03916	B5780_02459	B5914_04022	B_albus_N35-10-2_GCF_001884185_05525	B_anthracis_Vollum_GCF_000742895_05074	B_cereus_ATCC_14579_GCF_000007825_00635	B_fungorum_17-SMS-01_GCF_002746455_03918	B_hominis_BML-BC059_GCF_018332515_04150	B_luti_TD41_GCF_001884105_00961	B_mobilis_0711P9-1_GCF_001884045_00849	B_mycoides_DSM_2048_GCF_000003925_00591	B_nitratireducens_4049_GCF_001884135_05370	B_pacificus_EB422_GCF_001884025_05285	B_paramobilis_BML-BC017_GCF_018332495_02092	B_paramycoides_NH24A2_GCF_001884235_00372	B_paranthracis_Mn5_GCF_001883995_02689	B_pretiosus_SAICEU11T_GCF_025916425_01442	B_proteolyticus_TD42_GCF_001884065_00110	B_sanguinis_BML-BC004_GCF_018332475_01065	B_thuringiensis_serovar_berliner_ATCC_10792_GCF_000161615_00614	B_toyonensis_BCT-7112_GCF_000496285_03371	B_tropicus_N24_GCF_001884035_02824	B_weihenstephanensis_WSBC_10204_GCF_000775975_04821	B_wiedmannii_FSL_W8-0169_GCF_001583695_05209	C0780_03788
trpD2		Anthranilate phosphoribosyltransferase 2	118	118	1	215	17585				1025	1025	1025	3001787537_00430	3001927717_00664	3002861066_01351	3003598852_02046	3004184083_02309	A9013_00330	B0818_01362	B1357_02043	B4264_04342	B4266_04129	B4510_00325	B4880_02470	B5780_03341	B5914_01685	B_albus_N35-10-2_GCF_001884185_04828	B_anthracis_Vollum_GCF_000742895_00082	B_cereus_ATCC_14579_GCF_000007825_01263	B_fungorum_17-SMS-01_GCF_002746455_04026	B_hominis_BML-BC059_GCF_018332515_04649	B_luti_TD41_GCF_001884105_00628	B_mobilis_0711P9-1_GCF_001884045_02922	B_mycoides_DSM_2048_GCF_000003925_01140	B_nitratireducens_4049_GCF_001884135_03904	B_pacificus_EB422_GCF_001884025_04191	B_paramobilis_BML-BC017_GCF_018332495_02461	B_paramycoides_NH24A2_GCF_001884235_04370	B_paranthracis_Mn5_GCF_001883995_00490	B_pretiosus_SAICEU11T_GCF_025916425_02567	B_proteolyticus_TD42_GCF_001884065_01257	B_sanguinis_BML-BC004_GCF_018332475_00879	B_thuringiensis_serovar_berliner_ATCC_10792_GCF_000161615_01164	B_toyonensis_BCT-7112_GCF_000496285_03954	B_tropicus_N24_GCF_001884035_01749	B_weihenstephanensis_WSBC_10204_GCF_000775975_03654	B_wiedmannii_FSL_W8-0169_GCF_001583695_03375	C0780_02588
group_1239		hypothetical protein	118	118	1	215	58548			Hypothetical protein with no hits to refseq/uniprot/clusters/cdd/tigrfams/pfam overlapping another protein with hits	809	848	840	3001787537_00984	3001927717_01100	3002861066_00914	3003598852_03672	3004184083_01319	A9013_04246	B0818_00194	B1357_01330	B4264_01244	B4266_00808	B4510_01894	B4880_01288	B5780_01446	B5914_00682	B_albus_N35-10-2_GCF_001884185_01115	B_anthracis_Vollum_GCF_000742895_03117	B_cereus_ATCC_14579_GCF_000007825_04331	B_fungorum_17-SMS-01_GCF_002746455_00188	B_hominis_BML-BC059_GCF_018332515_03658	B_luti_TD41_GCF_001884105_04592	B_mobilis_0711P9-1_GCF_001884045_01093	B_mycoides_DSM_2048_GCF_000003925_03872	B_nitratireducens_4049_GCF_001884135_03106	B_pacificus_EB422_GCF_001884025_00251	B_paramobilis_BML-BC017_GCF_018332495_03228	B_paramycoides_NH24A2_GCF_001884235_02245	B_paranthracis_Mn5_GCF_001883995_01674	B_pretiosus_SAICEU11T_GCF_025916425_00144	B_proteolyticus_TD42_GCF_001884065_04305	B_sanguinis_BML-BC004_GCF_018332475_01448	B_thuringiensis_serovar_berliner_ATCC_10792_GCF_000161615_04032	B_toyonensis_BCT-7112_GCF_000496285_01490	B_tropicus_N24_GCF_001884035_04777	B_weihenstephanensis_WSBC_10204_GCF_000775975_00718	B_wiedmannii_FSL_W8-0169_GCF_001583695_01791	C0780_00529
group_12460		Nucleobase transporter PlUacP	118	118	1	215	18893				890	1322	1318	3001787537_00096	3001927717_02487	3002861066_01939	3003598852_01383	3004184083_03081	A9013_02246	B0818_01048	B1357_00733	B4264_01630	B4266_01481	B4510_00647	B4880_04118	B5780_01769	B5914_01369	B_albus_N35-10-2_GCF_001884185_01603	B_anthracis_Vollum_GCF_000742895_00411	B_cereus_ATCC_14579_GCF_000007825_01599	B_fungorum_17-SMS-01_GCF_002746455_01503	B_hominis_BML-BC059_GCF_018332515_04208	B_luti_TD41_GCF_001884105_00311	B_mobilis_0711P9-1_GCF_001884045_02592	B_mycoides_DSM_2048_GCF_000003925_01480	B_nitratireducens_4049_GCF_001884135_01012	B_pacificus_EB422_GCF_001884025_01417	B_paramobilis_BML-BC017_GCF_018332495_05079	B_paramycoides_NH24A2_GCF_001884235_05163	B_paranthracis_Mn5_GCF_001883995_04114	B_pretiosus_SAICEU11T_GCF_025916425_01746	B_proteolyticus_TD42_GCF_001884065_01597	B_sanguinis_BML-BC004_GCF_018332475_03865	B_thuringiensis_serovar_berliner_ATCC_10792_GCF_000161615_01481	B_toyonensis_BCT-7112_GCF_000496285_04295	B_tropicus_N24_GCF_001884035_01073	B_weihenstephanensis_WSBC_10204_GCF_000775975_03327	B_wiedmannii_FSL_W8-0169_GCF_001583695_02241	C0780_04180
group_12462		hypothetical protein	118	118	1	215	18815				170	170	170	3001787537_00121	3001927717_02462	3002861066_01914	3003598852_01408	3004184083_03056	A9013_02222	B0818_01072	B1357_00758	B4264_01654	B4266_01457	B4510_00623	B4880_04094	B5780_01744	B5914_01393	B_albus_N35-10-2_GCF_001884185_01627	B_anthracis_Vollum_GCF_000742895_00386	B_cereus_ATCC_14579_GCF_000007825_01572	B_fungorum_17-SMS-01_GCF_002746455_01479	B_hominis_BML-BC059_GCF_018332515_02098	B_luti_TD41_GCF_001884105_00337	B_mobilis_0711P9-1_GCF_001884045_02617	B_mycoides_DSM_2048_GCF_000003925_01448	B_nitratireducens_4049_GCF_001884135_00987	B_pacificus_EB422_GCF_001884025_01393	B_paramobilis_BML-BC017_GCF_018332495_02173	B_paramycoides_NH24A2_GCF_001884235_05247	B_paranthracis_Mn5_GCF_001883995_04139	B_pretiosus_SAICEU11T_GCF_025916425_01722	B_proteolyticus_TD42_GCF_001884065_01573	B_sanguinis_BML-BC004_GCF_018332475_00968	B_thuringiensis_serovar_berliner_ATCC_10792_GCF_000161615_01459	B_toyonensis_BCT-7112_GCF_000496285_04270	B_tropicus_N24_GCF_001884035_01097	B_weihenstephanensis_WSBC_10204_GCF_000775975_03351	B_wiedmannii_FSL_W8-0169_GCF_001583695_02217	C0780_04156
group_12464		hypothetical protein	118	118	1	215	18772				536	593	536	3001787537_00143	3001927717_02440	3002861066_01892	3003598852_01431	3004184083_03033	A9013_02199	B0818_01095	B1357_00781	B4264_01677	B4266_01434	B4510_00600	B4880_04071	B5780_01721	B5914_01416	B_albus_N35-10-2_GCF_001884185_01651	B_anthracis_Vollum_GCF_000742895_00363	B_cereus_ATCC_14579_GCF_000007825_01548	B_fungorum_17-SMS-01_GCF_002746455_01456	B_hominis_BML-BC059_GCF_018332515_03170	B_luti_TD41_GCF_001884105_00360	B_mobilis_0711P9-1_GCF_001884045_02640	B_mycoides_DSM_2048_GCF_000003925_01426	B_nitratireducens_4049_GCF_001884135_00965	B_pacificus_EB422_GCF_001884025_01370	B_paramobilis_BML-BC017_GCF_018332495_02196	B_paramycoides_NH24A2_GCF_001884235_05270	B_paranthracis_Mn5_GCF_001883995_04162	B_pretiosus_SAICEU11T_GCF_025916425_01699	B_proteolyticus_TD42_GCF_001884065_01551	B_sanguinis_BML-BC004_GCF_018332475_00991	B_thuringiensis_serovar_berliner_ATCC_10792_GCF_000161615_01437	B_toyonensis_BCT-7112_GCF_000496285_04246	B_tropicus_N24_GCF_001884035_01120	B_weihenstephanensis_WSBC_10204_GCF_000775975_03373	B_wiedmannii_FSL_W8-0169_GCF_001583695_02194	C0780_04133
gudB		Cryptic catabolic NAD-specific glutamate dehydrogenase GudB	118	118	1	215	18718				1139	1286	1284	3001787537_00173	3001927717_02410	3002861066_01862	3003598852_01461	3004184083_03003	A9013_02169	B0818_01124	B1357_00811	B4264_01707	B4266_01404	B4510_00570	B4880_04041	B5780_01691	B5914_01446	B_albus_N35-10-2_GCF_001884185_01681	B_anthracis_Vollum_GCF_000742895_00333	B_cereus_ATCC_14579_GCF_000007825_01518	B_fungorum_17-SMS-01_GCF_002746455_01427	B_hominis_BML-BC059_GCF_018332515_02744	B_luti_TD41_GCF_001884105_00389	B_mobilis_0711P9-1_GCF_001884045_02671	B_mycoides_DSM_2048_GCF_000003925_01208	B_nitratireducens_4049_GCF_001884135_00935	B_pacificus_EB422_GCF_001884025_01340	B_paramobilis_BML-BC017_GCF_018332495_02226	B_paramycoides_NH24A2_GCF_001884235_05300	B_paranthracis_Mn5_GCF_001883995_04192	B_pretiosus_SAICEU11T_GCF_025916425_01669	B_proteolyticus_TD42_GCF_001884065_01521	B_sanguinis_BML-BC004_GCF_018332475_01021	B_thuringiensis_serovar_berliner_ATCC_10792_GCF_000161615_01407	B_toyonensis_BCT-7112_GCF_000496285_04216	B_tropicus_N24_GCF_001884035_01150	B_weihenstephanensis_WSBC_10204_GCF_000775975_03404	B_wiedmannii_FSL_W8-0169_GCF_001583695_04894	C0780_04103
group_12474	srrA_2	Transcriptional regulatory protein SrrA	118	118	1	215	18692				716	752	731	3001787537_00187	3001927717_02396	3002861066_01848	3003598852_01475	3004184083_02989	A9013_02155	B0818_01138	B1357_05259	B4264_01721	B4266_01390	B4510_00556	B4880_04027	B5780_01677	B5914_01460	B_albus_N35-10-2_GCF_001884185_01695	B_anthracis_Vollum_GCF_000742895_00319	B_cereus_ATCC_14579_GCF_000007825_01504	B_fungorum_17-SMS-01_GCF_002746455_01412	B_hominis_BML-BC059_GCF_018332515_01372	B_luti_TD41_GCF_001884105_00403	B_mobilis_0711P9-1_GCF_001884045_02685	B_mycoides_DSM_2048_GCF_000003925_01222	B_nitratireducens_4049_GCF_001884135_00921	B_pacificus_EB422_GCF_001884025_01325	B_paramobilis_BML-BC017_GCF_018332495_00365	B_paramycoides_NH24A2_GCF_001884235_05314	B_paranthracis_Mn5_GCF_001883995_04206	B_pretiosus_SAICEU11T_GCF_025916425_01655	B_proteolyticus_TD42_GCF_001884065_01507	B_sanguinis_BML-BC004_GCF_018332475_03855	B_thuringiensis_serovar_berliner_ATCC_10792_GCF_000161615_01393	B_toyonensis_BCT-7112_GCF_000496285_04202	B_tropicus_N24_GCF_001884035_01164	B_weihenstephanensis_WSBC_10204_GCF_000775975_03418	B_wiedmannii_FSL_W8-0169_GCF_001583695_04908	C0780_04089
spmA		Spore maturation protein A	118	118	1	215	18685				596	596	596	3001787537_00193	3001927717_02390	3002861066_01842	3003598852_01481	3004184083_02983	A9013_02149	B0818_01144	B1357_05253	B4264_01727	B4266_01384	B4510_00550	B4880_04021	B5780_01671	B5914_01466	B_albus_N35-10-2_GCF_001884185_01701	B_anthracis_Vollum_GCF_000742895_00313	B_cereus_ATCC_14579_GCF_000007825_01497	B_fungorum_17-SMS-01_GCF_002746455_01406	B_hominis_BML-BC059_GCF_018332515_01378	B_luti_TD41_GCF_001884105_00409	B_mobilis_0711P9-1_GCF_001884045_02691	B_mycoides_DSM_2048_GCF_000003925_01228	B_nitratireducens_4049_GCF_001884135_00915	B_pacificus_EB422_GCF_001884025_01319	B_paramobilis_BML-BC017_GCF_018332495_00359	B_paramycoides_NH24A2_GCF_001884235_05320	B_paranthracis_Mn5_GCF_001883995_04212	B_pretiosus_SAICEU11T_GCF_025916425_01649	B_proteolyticus_TD42_GCF_001884065_01501	B_sanguinis_BML-BC004_GCF_018332475_03849	B_thuringiensis_serovar_berliner_ATCC_10792_GCF_000161615_01387	B_toyonensis_BCT-7112_GCF_000496285_04196	B_tropicus_N24_GCF_001884035_01170	B_weihenstephanensis_WSBC_10204_GCF_000775975_03424	B_wiedmannii_FSL_W8-0169_GCF_001583695_04914	C0780_04083
group_12477		hypothetical protein	118	118	1	215	18615				209	281	209	3001787537_00220	3001927717_00454	3002861066_01815	3003598852_01508	3004184083_02956	A9013_02123	B0818_01171	B1357_02256	B4264_01754	B4266_01357	B4510_00523	B4880_04915	B5780_05031	B5914_01492	B_albus_N35-10-2_GCF_001884185_01728	B_anthracis_Vollum_GCF_000742895_00286	B_cereus_ATCC_14579_GCF_000007825_01469	B_fungorum_17-SMS-01_GCF_002746455_01380	B_hominis_BML-BC059_GCF_018332515_03303	B_luti_TD41_GCF_001884105_00436	B_mobilis_0711P9-1_GCF_001884045_03127	B_mycoides_DSM_2048_GCF_000003925_01255	B_nitratireducens_4049_GCF_001884135_03684	B_pacificus_EB422_GCF_001884025_03389	B_paramobilis_BML-BC017_GCF_018332495_02813	B_paramycoides_NH24A2_GCF_001884235_05345	B_paranthracis_Mn5_GCF_001883995_00708	B_pretiosus_SAICEU11T_GCF_025916425_05296	B_proteolyticus_TD42_GCF_001884065_01474	B_sanguinis_BML-BC004_GCF_018332475_00932	B_thuringiensis_serovar_berliner_ATCC_10792_GCF_000161615_01360	B_toyonensis_BCT-7112_GCF_000496285_04168	B_tropicus_N24_GCF_001884035_01942	B_weihenstephanensis_WSBC_10204_GCF_000775975_03452	B_wiedmannii_FSL_W8-0169_GCF_001583695_04942	C0780_04985
liaS		Sensor histidine kinase LiaS	118	118	1	215	18595				1055	1055	1055	3001787537_00224	3001927717_00458	3002861066_01811	3003598852_01512	3004184083_02952	A9013_02119	B0818_01175	B1357_02252	B4264_01758	B4266_01353	B4510_00519	B4880_04911	B5780_05027	B5914_01496	B_albus_N35-10-2_GCF_001884185_01732	B_anthracis_Vollum_GCF_000742895_00282	B_cereus_ATCC_14579_GCF_000007825_01465	B_fungorum_17-SMS-01_GCF_002746455_01376	B_hominis_BML-BC059_GCF_018332515_03307	B_luti_TD41_GCF_001884105_00440	B_mobilis_0711P9-1_GCF_001884045_03123	B_mycoides_DSM_2048_GCF_000003925_01259	B_nitratireducens_4049_GCF_001884135_03688	B_pacificus_EB422_GCF_001884025_03385	B_paramobilis_BML-BC017_GCF_018332495_02809	B_paramycoides_NH24A2_GCF_001884235_05349	B_paranthracis_Mn5_GCF_001883995_00704	B_pretiosus_SAICEU11T_GCF_025916425_05292	B_proteolyticus_TD42_GCF_001884065_01470	B_sanguinis_BML-BC004_GCF_018332475_00936	B_thuringiensis_serovar_berliner_ATCC_10792_GCF_000161615_01356	B_toyonensis_BCT-7112_GCF_000496285_04164	B_tropicus_N24_GCF_001884035_01938	B_weihenstephanensis_WSBC_10204_GCF_000775975_03456	B_wiedmannii_FSL_W8-0169_GCF_001583695_04946	C0780_04981
ilvH_2		Acetolactate synthase small subunit	118	118	1	215	18498				509	512	509	3001787537_00263	3001927717_00497	3002861066_01772	3003598852_01551	3004184083_02913	A9013_02079	B0818_01214	B1357_02213	B4264_01798	B4266_01313	B4510_00479	B4880_04872	B5780_04988	B5914_01535	B_albus_N35-10-2_GCF_001884185_01771	B_anthracis_Vollum_GCF_000742895_00243	B_cereus_ATCC_14579_GCF_000007825_01425	B_fungorum_17-SMS-01_GCF_002746455_01337	B_hominis_BML-BC059_GCF_018332515_02248	B_luti_TD41_GCF_001884105_00480	B_mobilis_0711P9-1_GCF_001884045_03083	B_mycoides_DSM_2048_GCF_000003925_01298	B_nitratireducens_4049_GCF_001884135_03727	B_pacificus_EB422_GCF_001884025_03346	B_paramobilis_BML-BC017_GCF_018332495_04968	B_paramycoides_NH24A2_GCF_001884235_00004	B_paranthracis_Mn5_GCF_001883995_00665	B_pretiosus_SAICEU11T_GCF_025916425_05252	B_proteolyticus_TD42_GCF_001884065_01431	B_sanguinis_BML-BC004_GCF_018332475_04213	B_thuringiensis_serovar_berliner_ATCC_10792_GCF_000161615_01316	B_toyonensis_BCT-7112_GCF_000496285_04125	B_tropicus_N24_GCF_001884035_01899	B_weihenstephanensis_WSBC_10204_GCF_000775975_03496	B_wiedmannii_FSL_W8-0169_GCF_001583695_04986	C0780_04942
group_12484		hypothetical protein	118	118	1	215	18404				146	146	146	3001787537_00290	3001927717_00524	3002861066_01491	3003598852_04015	3004184083_04552	A9013_00451	B0818_01239	B1357_02188	B4264_04214	B4266_04257	B4510_00454	B4880_02608	B5780_03480	B5914_01559	B_albus_N35-10-2_GCF_001884185_04701	B_anthracis_Vollum_GCF_000742895_00217	B_cereus_ATCC_14579_GCF_000007825_01399	B_fungorum_17-SMS-01_GCF_002746455_01303	B_hominis_BML-BC059_GCF_018332515_02223	B_luti_TD41_GCF_001884105_00503	B_mobilis_0711P9-1_GCF_001884045_03056	B_mycoides_DSM_2048_GCF_000003925_01324	B_nitratireducens_4049_GCF_001884135_03754	B_pacificus_EB422_GCF_001884025_03320	B_paramobilis_BML-BC017_GCF_018332495_03805	B_paramycoides_NH24A2_GCF_001884235_00274	B_paranthracis_Mn5_GCF_001883995_00640	B_pretiosus_SAICEU11T_GCF_025916425_05227	B_proteolyticus_TD42_GCF_001884065_01405	B_sanguinis_BML-BC004_GCF_018332475_01375	B_thuringiensis_serovar_berliner_ATCC_10792_GCF_000161615_01293	B_toyonensis_BCT-7112_GCF_000496285_04099	B_tropicus_N24_GCF_001884035_01874	B_weihenstephanensis_WSBC_10204_GCF_000775975_03522	B_wiedmannii_FSL_W8-0169_GCF_001583695_05011	C0780_02731
dltA		D-alanine--D-alanyl carrier protein ligase	118	118	1	215	18396				1511	1514	1513	3001787537_00291	3001927717_00525	3002861066_01490	3003598852_04016	3004184083_04551	A9013_00450	B0818_01240	B1357_02187	B4264_04215	B4266_04256	B4510_00453	B4880_02607	B5780_03479	B5914_01560	B_albus_N35-10-2_GCF_001884185_04702	B_anthracis_Vollum_GCF_000742895_00216	B_cereus_ATCC_14579_GCF_000007825_01398	B_fungorum_17-SMS-01_GCF_002746455_01302	B_hominis_BML-BC059_GCF_018332515_02222	B_luti_TD41_GCF_001884105_00504	B_mobilis_0711P9-1_GCF_001884045_03055	B_mycoides_DSM_2048_GCF_000003925_01325	B_nitratireducens_4049_GCF_001884135_03755	B_pacificus_EB422_GCF_001884025_03319	B_paramobilis_BML-BC017_GCF_018332495_03806	B_paramycoides_NH24A2_GCF_001884235_00275	B_paranthracis_Mn5_GCF_001883995_00639	B_pretiosus_SAICEU11T_GCF_025916425_05226	B_proteolyticus_TD42_GCF_001884065_01404	B_sanguinis_BML-BC004_GCF_018332475_01374	B_thuringiensis_serovar_berliner_ATCC_10792_GCF_000161615_01292	B_toyonensis_BCT-7112_GCF_000496285_04098	B_tropicus_N24_GCF_001884035_01873	B_weihenstephanensis_WSBC_10204_GCF_000775975_03523	B_wiedmannii_FSL_W8-0169_GCF_001583695_05012	C0780_02730
dltC		D-alanyl carrier protein	118	118	1	215	18394				239	239	239	3001787537_00293	3001927717_00527	3002861066_01488	3003598852_04018	3004184083_04549	A9013_00448	B0818_01242	B1357_02185	B4264_04217	B4266_04254	B4510_00451	B4880_02605	B5780_03477	B5914_01562	B_albus_N35-10-2_GCF_001884185_04704	B_anthracis_Vollum_GCF_000742895_00214	B_cereus_ATCC_14579_GCF_000007825_01396	B_fungorum_17-SMS-01_GCF_002746455_01300	B_hominis_BML-BC059_GCF_018332515_02220	B_luti_TD41_GCF_001884105_00506	B_mobilis_0711P9-1_GCF_001884045_03053	B_mycoides_DSM_2048_GCF_000003925_01327	B_nitratireducens_4049_GCF_001884135_03757	B_pacificus_EB422_GCF_001884025_03317	B_paramobilis_BML-BC017_GCF_018332495_03808	B_paramycoides_NH24A2_GCF_001884235_00277	B_paranthracis_Mn5_GCF_001883995_00637	B_pretiosus_SAICEU11T_GCF_025916425_05224	B_proteolyticus_TD42_GCF_001884065_01402	B_sanguinis_BML-BC004_GCF_018332475_01372	B_thuringiensis_serovar_berliner_ATCC_10792_GCF_000161615_01290	B_toyonensis_BCT-7112_GCF_000496285_04096	B_tropicus_N24_GCF_001884035_01871	B_weihenstephanensis_WSBC_10204_GCF_000775975_03525	B_wiedmannii_FSL_W8-0169_GCF_001583695_05014	C0780_02728
group_12487		hypothetical protein	118	118	1	215	18296				182	182	182	3001787537_00301	3001927717_00535	3002861066_01480	3003598852_04026	3004184083_04541	A9013_00440	B0818_01250	B1357_02177	B4264_04225	B4266_04246	B4510_00443	B4880_02597	B5780_03469	B5914_01570	B_albus_N35-10-2_GCF_001884185_04714	B_anthracis_Vollum_GCF_000742895_00206	B_cereus_ATCC_14579_GCF_000007825_01388	B_fungorum_17-SMS-01_GCF_002746455_01292	B_hominis_BML-BC059_GCF_018332515_01368	B_luti_TD41_GCF_001884105_00514	B_mobilis_0711P9-1_GCF_001884045_03045	B_mycoides_DSM_2048_GCF_000003925_01335	B_nitratireducens_4049_GCF_001884135_03765	B_pacificus_EB422_GCF_001884025_03190	B_paramobilis_BML-BC017_GCF_018332495_04118	B_paramycoides_NH24A2_GCF_001884235_04514	B_paranthracis_Mn5_GCF_001883995_00629	B_pretiosus_SAICEU11T_GCF_025916425_05216	B_proteolyticus_TD42_GCF_001884065_01394	B_sanguinis_BML-BC004_GCF_018332475_01364	B_thuringiensis_serovar_berliner_ATCC_10792_GCF_000161615_01282	B_toyonensis_BCT-7112_GCF_000496285_04087	B_tropicus_N24_GCF_001884035_01864	B_weihenstephanensis_WSBC_10204_GCF_000775975_03533	B_wiedmannii_FSL_W8-0169_GCF_001583695_05022	C0780_02720
group_12489		hypothetical protein	118	118	1	215	18205				185	185	185	3001787537_00324	3001927717_00558	3002861066_01457	3003598852_04044	3004184083_04525	A9013_00425	B0818_01266	B1357_02159	B4264_04240	B4266_04231	B4510_00427	B4880_02581	B5780_03452	B5914_01585	B_albus_N35-10-2_GCF_001884185_04730	B_anthracis_Vollum_GCF_000742895_00188	B_cereus_ATCC_14579_GCF_000007825_01373	B_fungorum_17-SMS-01_GCF_002746455_01274	B_hominis_BML-BC059_GCF_018332515_01557	B_luti_TD41_GCF_001884105_00530	B_mobilis_0711P9-1_GCF_001884045_03027	B_mycoides_DSM_2048_GCF_000003925_01358	B_nitratireducens_4049_GCF_001884135_03788	B_pacificus_EB422_GCF_001884025_03174	B_paramobilis_BML-BC017_GCF_018332495_04134	B_paramycoides_NH24A2_GCF_001884235_04491	B_paranthracis_Mn5_GCF_001883995_00611	B_pretiosus_SAICEU11T_GCF_025916425_05197	B_proteolyticus_TD42_GCF_001884065_01371	B_sanguinis_BML-BC004_GCF_018332475_04722	B_thuringiensis_serovar_berliner_ATCC_10792_GCF_000161615_01267	B_toyonensis_BCT-7112_GCF_000496285_04064	B_tropicus_N24_GCF_001884035_01848	B_weihenstephanensis_WSBC_10204_GCF_000775975_03556	B_wiedmannii_FSL_W8-0169_GCF_001583695_05039	C0780_02704
group_12490		hypothetical protein	118	118	1	215	18200				491	491	491	3001787537_00327	3001927717_00561	3002861066_01454	3003598852_04047	3004184083_04522	A9013_00422	B0818_01269	B1357_02156	B4264_04243	B4266_04228	B4510_00424	B4880_02578	B5780_03449	B5914_01588	B_albus_N35-10-2_GCF_001884185_04733	B_anthracis_Vollum_GCF_000742895_00185	B_cereus_ATCC_14579_GCF_000007825_01370	B_fungorum_17-SMS-01_GCF_002746455_01271	B_hominis_BML-BC059_GCF_018332515_01852	B_luti_TD41_GCF_001884105_00533	B_mobilis_0711P9-1_GCF_001884045_03024	B_mycoides_DSM_2048_GCF_000003925_01361	B_nitratireducens_4049_GCF_001884135_03791	B_pacificus_EB422_GCF_001884025_03171	B_paramobilis_BML-BC017_GCF_018332495_00810	B_paramycoides_NH24A2_GCF_001884235_04488	B_paranthracis_Mn5_GCF_001883995_00608	B_pretiosus_SAICEU11T_GCF_025916425_05194	B_proteolyticus_TD42_GCF_001884065_01368	B_sanguinis_BML-BC004_GCF_018332475_03533	B_thuringiensis_serovar_berliner_ATCC_10792_GCF_000161615_01264	B_toyonensis_BCT-7112_GCF_000496285_04061	B_tropicus_N24_GCF_001884035_01845	B_weihenstephanensis_WSBC_10204_GCF_000775975_03559	B_wiedmannii_FSL_W8-0169_GCF_001583695_05042	C0780_02701
sspD		Small, acid-soluble spore protein D	118	118	1	215	18148				185	185	185	3001787537_00358	3001927717_00592	3002861066_01423	3003598852_04079	3004184083_04490	A9013_00391	B0818_01301	B1357_02124	B4264_04274	B4266_04197	B4510_00393	B4880_02547	B5780_03418	B5914_01621	B_albus_N35-10-2_GCF_001884185_04764	B_anthracis_Vollum_GCF_000742895_00148	B_cereus_ATCC_14579_GCF_000007825_01339	B_fungorum_17-SMS-01_GCF_002746455_04810	B_hominis_BML-BC059_GCF_018332515_01883	B_luti_TD41_GCF_001884105_00564	B_mobilis_0711P9-1_GCF_001884045_02992	B_mycoides_DSM_2048_GCF_000003925_01392	B_nitratireducens_4049_GCF_001884135_03822	B_pacificus_EB422_GCF_001884025_03138	B_paramobilis_BML-BC017_GCF_018332495_00841	B_paramycoides_NH24A2_GCF_001884235_04458	B_paranthracis_Mn5_GCF_001883995_00576	B_pretiosus_SAICEU11T_GCF_025916425_05163	B_proteolyticus_TD42_GCF_001884065_01337	B_sanguinis_BML-BC004_GCF_018332475_00454	B_thuringiensis_serovar_berliner_ATCC_10792_GCF_000161615_01233	B_toyonensis_BCT-7112_GCF_000496285_04031	B_tropicus_N24_GCF_001884035_01814	B_weihenstephanensis_WSBC_10204_GCF_000775975_03590	B_wiedmannii_FSL_W8-0169_GCF_001583695_05074	C0780_02669
ywiE		putative cardiolipin synthase YwiE	118	118	1	215	17393				1544	1544	1544	3001787537_00475	3001927717_00709	3002861066_01306	3003598852_02094	3004184083_02351	A9013_00287	B0818_01404	B1357_02001	B4264_02604	B4266_02460	B4510_00283	B4880_02427	B5780_01022	B5914_01728	B_albus_N35-10-2_GCF_001884185_00416	B_anthracis_Vollum_GCF_000742895_00039	B_cereus_ATCC_14579_GCF_000007825_01219	B_fungorum_17-SMS-01_GCF_002746455_04070	B_hominis_BML-BC059_GCF_018332515_03353	B_luti_TD41_GCF_001884105_02091	B_mobilis_0711P9-1_GCF_001884045_02032	B_mycoides_DSM_2048_GCF_000003925_01097	B_nitratireducens_4049_GCF_001884135_03950	B_pacificus_EB422_GCF_001884025_04149	B_paramobilis_BML-BC017_GCF_018332495_04318	B_paramycoides_NH24A2_GCF_001884235_00474	B_paranthracis_Mn5_GCF_001883995_00448	B_pretiosus_SAICEU11T_GCF_025916425_02525	B_proteolyticus_TD42_GCF_001884065_01211	B_sanguinis_BML-BC004_GCF_018332475_02867	B_thuringiensis_serovar_berliner_ATCC_10792_GCF_000161615_01122	B_toyonensis_BCT-7112_GCF_000496285_03913	B_tropicus_N24_GCF_001884035_01706	B_weihenstephanensis_WSBC_10204_GCF_000775975_03698	B_wiedmannii_FSL_W8-0169_GCF_001583695_01088	C0780_02546
oppF_1		Oligopeptide transport ATP-binding protein OppF	118	118	1	215	17382				935	935	935	3001787537_00484	3001927717_00718	3002861066_01297	3003598852_02101	3004184083_02358	A9013_00280	B0818_01411	B1357_01994	B4264_02611	B4266_02453	B4510_00276	B4880_02420	B5780_01015	B5914_01735	B_albus_N35-10-2_GCF_001884185_03319	B_anthracis_Vollum_GCF_000742895_00032	B_cereus_ATCC_14579_GCF_000007825_01212	B_fungorum_17-SMS-01_GCF_002746455_04077	B_hominis_BML-BC059_GCF_018332515_04240	B_luti_TD41_GCF_001884105_02098	B_mobilis_0711P9-1_GCF_001884045_02025	B_mycoides_DSM_2048_GCF_000003925_01090	B_nitratireducens_4049_GCF_001884135_03959	B_pacificus_EB422_GCF_001884025_04142	B_paramobilis_BML-BC017_GCF_018332495_02044	B_paramycoides_NH24A2_GCF_001884235_00481	B_paranthracis_Mn5_GCF_001883995_00441	B_pretiosus_SAICEU11T_GCF_025916425_02518	B_proteolyticus_TD42_GCF_001884065_01204	B_sanguinis_BML-BC004_GCF_018332475_02874	B_thuringiensis_serovar_berliner_ATCC_10792_GCF_000161615_01115	B_toyonensis_BCT-7112_GCF_000496285_03906	B_tropicus_N24_GCF_001884035_01699	B_weihenstephanensis_WSBC_10204_GCF_000775975_03705	B_wiedmannii_FSL_W8-0169_GCF_001583695_01095	C0780_02539
oppC_1		Oligopeptide transport system permease protein OppC	118	118	1	215	17378				1013	1016	1015	3001787537_00486	3001927717_00720	3002861066_01295	3003598852_02103	3004184083_02360	A9013_00278	B0818_01413	B1357_01992	B4264_02613	B4266_02451	B4510_00274	B4880_02418	B5780_01013	B5914_01737	B_albus_N35-10-2_GCF_001884185_03321	B_anthracis_Vollum_GCF_000742895_00030	B_cereus_ATCC_14579_GCF_000007825_01210	B_fungorum_17-SMS-01_GCF_002746455_04079	B_hominis_BML-BC059_GCF_018332515_04242	B_luti_TD41_GCF_001884105_02100	B_mobilis_0711P9-1_GCF_001884045_02023	B_mycoides_DSM_2048_GCF_000003925_01088	B_nitratireducens_4049_GCF_001884135_03961	B_pacificus_EB422_GCF_001884025_04140	B_paramobilis_BML-BC017_GCF_018332495_02042	B_paramycoides_NH24A2_GCF_001884235_00483	B_paranthracis_Mn5_GCF_001883995_00439	B_pretiosus_SAICEU11T_GCF_025916425_02516	B_proteolyticus_TD42_GCF_001884065_01202	B_sanguinis_BML-BC004_GCF_018332475_02876	B_thuringiensis_serovar_berliner_ATCC_10792_GCF_000161615_01113	B_toyonensis_BCT-7112_GCF_000496285_03904	B_tropicus_N24_GCF_001884035_01697	B_weihenstephanensis_WSBC_10204_GCF_000775975_03707	B_wiedmannii_FSL_W8-0169_GCF_001583695_01097	C0780_02537
oppB		Oligopeptide transport system permease protein OppB	118	118	1	215	17377				929	929	929	3001787537_00487	3001927717_00721	3002861066_01294	3003598852_02104	3004184083_02361	A9013_00277	B0818_01414	B1357_01991	B4264_02614	B4266_02450	B4510_00273	B4880_02417	B5780_01012	B5914_01738	B_albus_N35-10-2_GCF_001884185_03322	B_anthracis_Vollum_GCF_000742895_00029	B_cereus_ATCC_14579_GCF_000007825_01209	B_fungorum_17-SMS-01_GCF_002746455_04080	B_hominis_BML-BC059_GCF_018332515_04243	B_luti_TD41_GCF_001884105_02101	B_mobilis_0711P9-1_GCF_001884045_02022	B_mycoides_DSM_2048_GCF_000003925_01087	B_nitratireducens_4049_GCF_001884135_03962	B_pacificus_EB422_GCF_001884025_04139	B_paramobilis_BML-BC017_GCF_018332495_02041	B_paramycoides_NH24A2_GCF_001884235_00484	B_paranthracis_Mn5_GCF_001883995_00438	B_pretiosus_SAICEU11T_GCF_025916425_02515	B_proteolyticus_TD42_GCF_001884065_01201	B_sanguinis_BML-BC004_GCF_018332475_02877	B_thuringiensis_serovar_berliner_ATCC_10792_GCF_000161615_01112	B_toyonensis_BCT-7112_GCF_000496285_03903	B_tropicus_N24_GCF_001884035_01696	B_weihenstephanensis_WSBC_10204_GCF_000775975_03708	B_wiedmannii_FSL_W8-0169_GCF_001583695_01098	C0780_02536
rocD		Ornithine aminotransferase	118	118	1	215	17228				443	1190	1183	3001787537_00519	3001927717_00753	3002861066_01262	3003598852_02135	3004184083_02391	A9013_00246	B0818_02719	B1357_01961	B4264_02644	B4266_02420	B4510_00237	B4880_02387	B5780_00981	B5914_01768	B_albus_N35-10-2_GCF_001884185_03353	B_anthracis_Vollum_GCF_000742895_05588	B_cereus_ATCC_14579_GCF_000007825_01177	B_fungorum_17-SMS-01_GCF_002746455_04113	B_hominis_BML-BC059_GCF_018332515_02006	B_luti_TD41_GCF_001884105_02133	B_mobilis_0711P9-1_GCF_001884045_01991	B_mycoides_DSM_2048_GCF_000003925_01057	B_nitratireducens_4049_GCF_001884135_03994	B_pacificus_EB422_GCF_001884025_04944	B_paramobilis_BML-BC017_GCF_018332495_03859	B_paramycoides_NH24A2_GCF_001884235_00523	B_paranthracis_Mn5_GCF_001883995_00408	B_pretiosus_SAICEU11T_GCF_025916425_01860	B_proteolyticus_TD42_GCF_001884065_01167	B_sanguinis_BML-BC004_GCF_018332475_02643	B_thuringiensis_serovar_berliner_ATCC_10792_GCF_000161615_01083	B_toyonensis_BCT-7112_GCF_000496285_03870	B_tropicus_N24_GCF_001884035_01665	B_weihenstephanensis_WSBC_10204_GCF_000775975_03744	B_wiedmannii_FSL_W8-0169_GCF_001583695_01129	C0780_02506
yciC_2		Putative metal chaperone YciC	118	118	1	215	12828				377	1037	931	3001787537_02391	3001927717_01479	3002861066_05245	3003598852_00239	3004184083_02127	A9013_04565	B0818_04868	B1357_00442	B4264_01342	B4266_01768	B4510_05397	B4880_01710	B5780_03087	B5914_05158	B_albus_N35-10-2_GCF_001884185_02561	B_anthracis_Vollum_GCF_000742895_00735	B_cereus_ATCC_14579_GCF_000007825_01977	B_fungorum_17-SMS-01_GCF_002746455_05444	B_hominis_BML-BC059_GCF_018332515_04594	B_luti_TD41_GCF_001884105_03845	B_mobilis_0711P9-1_GCF_001884045_02266	B_mycoides_DSM_2048_GCF_000003925_01613	B_nitratireducens_4049_GCF_001884135_01327	B_pacificus_EB422_GCF_001884025_01710	B_paramobilis_BML-BC017_GCF_018332495_05175	B_paramycoides_NH24A2_GCF_001884235_04876	B_paranthracis_Mn5_GCF_001883995_03792	B_pretiosus_SAICEU11T_GCF_025916425_03271	B_proteolyticus_TD42_GCF_001884065_02532	B_sanguinis_BML-BC004_GCF_018332475_00900	B_thuringiensis_serovar_berliner_ATCC_10792_GCF_000161615_01785	B_toyonensis_BCT-7112_GCF_000496285_04598	B_tropicus_N24_GCF_001884035_02073	B_weihenstephanensis_WSBC_10204_GCF_000775975_03002	B_wiedmannii_FSL_W8-0169_GCF_001583695_00031	C0780_03187
group_12520		hypothetical protein	118	118	1	215	16761				128	128	128	3001787537_00635	3001927717_00869	3002861066_01146	3003598852_02186	3004184083_02448	A9013_00194	B0818_02826	B1357_01904	B4264_02727	B4266_02337	B4510_00178	B4880_02335	B5780_00933	B5914_01817	B_albus_N35-10-2_GCF_001884185_03413	B_anthracis_Vollum_GCF_000742895_05532	B_cereus_ATCC_14579_GCF_000007825_01108	B_fungorum_17-SMS-01_GCF_002746455_05276	B_hominis_BML-BC059_GCF_018332515_03388	B_luti_TD41_GCF_001884105_02186	B_mobilis_0711P9-1_GCF_001884045_01933	B_mycoides_DSM_2048_GCF_000003925_01003	B_nitratireducens_4049_GCF_001884135_04060	B_pacificus_EB422_GCF_001884025_04103	B_paramobilis_BML-BC017_GCF_018332495_00037	B_paramycoides_NH24A2_GCF_001884235_00567	B_paranthracis_Mn5_GCF_001883995_00359	B_pretiosus_SAICEU11T_GCF_025916425_01918	B_proteolyticus_TD42_GCF_001884065_01104	B_sanguinis_BML-BC004_GCF_018332475_00774	B_thuringiensis_serovar_berliner_ATCC_10792_GCF_000161615_01034	B_toyonensis_BCT-7112_GCF_000496285_03825	B_tropicus_N24_GCF_001884035_01612	B_weihenstephanensis_WSBC_10204_GCF_000775975_03793	B_wiedmannii_FSL_W8-0169_GCF_001583695_03470	C0780_02450
ctaE		Cytochrome c oxidase subunit 3	118	118	1	215	62755				302	623	619	3001787537_00707	3001927717_02801	3002861066_00635	3003598852_04956	3004184083_04377	A9013_05117	B0818_01737	B1357_01060	B4264_00974	B4266_01078	B4510_03472	B4880_01021	B5780_02076	B5914_00954	B_albus_N35-10-2_GCF_001884185_04313	B_anthracis_Vollum_GCF_000742895_02852	B_cereus_ATCC_14579_GCF_000007825_04060	B_fungorum_17-SMS-01_GCF_002746455_00461	B_hominis_BML-BC059_GCF_018332515_00857	B_luti_TD41_GCF_001884105_04857	B_mobilis_0711P9-1_GCF_001884045_01364	B_mycoides_DSM_2048_GCF_000003925_03617	B_nitratireducens_4049_GCF_001884135_00513	B_pacificus_EB422_GCF_001884025_00526	B_paramobilis_BML-BC017_GCF_018332495_02659	B_paramycoides_NH24A2_GCF_001884235_02584	B_paranthracis_Mn5_GCF_001883995_01411	B_pretiosus_SAICEU11T_GCF_025916425_00409	B_proteolyticus_TD42_GCF_001884065_03980	B_sanguinis_BML-BC004_GCF_018332475_02683	B_thuringiensis_serovar_berliner_ATCC_10792_GCF_000161615_03771	B_toyonensis_BCT-7112_GCF_000496285_01214	B_tropicus_N24_GCF_001884035_05050	B_weihenstephanensis_WSBC_10204_GCF_000775975_01002	B_wiedmannii_FSL_W8-0169_GCF_001583695_01525	C0780_00801
group_12529		hypothetical protein	118	118	1	215	62786				128	128	128	3001787537_00731	3001927717_02825	3002861066_00659	3003598852_04932	3004184083_04400	A9013_05093	B0818_01713	B1357_01084	B4264_00998	B4266_01054	B4510_03496	B4880_01045	B5780_02100	B5914_00930	B_albus_N35-10-2_GCF_001884185_04289	B_anthracis_Vollum_GCF_000742895_02876	B_cereus_ATCC_14579_GCF_000007825_04084	B_fungorum_17-SMS-01_GCF_002746455_00437	B_hominis_BML-BC059_GCF_018332515_01942	B_luti_TD41_GCF_001884105_04834	B_mobilis_0711P9-1_GCF_001884045_01340	B_mycoides_DSM_2048_GCF_000003925_03593	B_nitratireducens_4049_GCF_001884135_00537	B_pacificus_EB422_GCF_001884025_00502	B_paramobilis_BML-BC017_GCF_018332495_05829	B_paramycoides_NH24A2_GCF_001884235_02560	B_paranthracis_Mn5_GCF_001883995_01435	B_pretiosus_SAICEU11T_GCF_025916425_00385	B_proteolyticus_TD42_GCF_001884065_04004	B_sanguinis_BML-BC004_GCF_018332475_03006	B_thuringiensis_serovar_berliner_ATCC_10792_GCF_000161615_03795	B_toyonensis_BCT-7112_GCF_000496285_01238	B_tropicus_N24_GCF_001884035_05026	B_weihenstephanensis_WSBC_10204_GCF_000775975_00977	B_wiedmannii_FSL_W8-0169_GCF_001583695_01549	C0780_00777
cysL_1		HTH-type transcriptional regulator CysL	118	118	1	215	62817				857	884	872	3001787537_00748	3001927717_02842	3002861066_00676	3003598852_04915	3004184083_04417	A9013_05076	B0818_01696	B1357_01101	B4264_01015	B4266_01037	B4510_03517	B4880_01062	B5780_02117	B5914_00913	B_albus_N35-10-2_GCF_001884185_04272	B_anthracis_Vollum_GCF_000742895_02893	B_cereus_ATCC_14579_GCF_000007825_04101	B_fungorum_17-SMS-01_GCF_002746455_00419	B_hominis_BML-BC059_GCF_018332515_01925	B_luti_TD41_GCF_001884105_04817	B_mobilis_0711P9-1_GCF_001884045_01323	B_mycoides_DSM_2048_GCF_000003925_03576	B_nitratireducens_4049_GCF_001884135_00554	B_pacificus_EB422_GCF_001884025_00485	B_paramobilis_BML-BC017_GCF_018332495_04029	B_paramycoides_NH24A2_GCF_001884235_02545	B_paranthracis_Mn5_GCF_001883995_01452	B_pretiosus_SAICEU11T_GCF_025916425_00369	B_proteolyticus_TD42_GCF_001884065_04022	B_sanguinis_BML-BC004_GCF_018332475_03025	B_thuringiensis_serovar_berliner_ATCC_10792_GCF_000161615_03812	B_toyonensis_BCT-7112_GCF_000496285_01257	B_tropicus_N24_GCF_001884035_05009	B_weihenstephanensis_WSBC_10204_GCF_000775975_00960	B_wiedmannii_FSL_W8-0169_GCF_001583695_01565	C0780_00760
ykuJ		putative protein YkuJ	118	118	1	215	62826				236	398	238	3001787537_00753	3001927717_02847	3002861066_00681	3003598852_04910	3004184083_04422	A9013_05071	B0818_01691	B1357_01106	B4264_01020	B4266_01032	B4510_03522	B4880_01067	B5780_02122	B5914_00908	B_albus_N35-10-2_GCF_001884185_04267	B_anthracis_Vollum_GCF_000742895_02898	B_cereus_ATCC_14579_GCF_000007825_04106	B_fungorum_17-SMS-01_GCF_002746455_00414	B_hominis_BML-BC059_GCF_018332515_01920	B_luti_TD41_GCF_001884105_04812	B_mobilis_0711P9-1_GCF_001884045_01318	B_mycoides_DSM_2048_GCF_000003925_03571	B_nitratireducens_4049_GCF_001884135_00559	B_pacificus_EB422_GCF_001884025_00480	B_paramobilis_BML-BC017_GCF_018332495_04024	B_paramycoides_NH24A2_GCF_001884235_02540	B_paranthracis_Mn5_GCF_001883995_01457	B_pretiosus_SAICEU11T_GCF_025916425_00364	B_proteolyticus_TD42_GCF_001884065_04027	B_sanguinis_BML-BC004_GCF_018332475_03030	B_thuringiensis_serovar_berliner_ATCC_10792_GCF_000161615_03817	B_toyonensis_BCT-7112_GCF_000496285_01262	B_tropicus_N24_GCF_001884035_05004	B_weihenstephanensis_WSBC_10204_GCF_000775975_00955	B_wiedmannii_FSL_W8-0169_GCF_001583695_01570	C0780_00755
group_12535		hypothetical protein	118	118	1	215	62844				458	458	458	3001787537_00760	3001927717_02854	3002861066_00690	3003598852_04900	3004184083_04431	A9013_05062	B0818_01682	B1357_01116	B4264_01029	B4266_01023	B4510_03532	B4880_01076	B5780_02131	B5914_00899	B_albus_N35-10-2_GCF_001884185_04258	B_anthracis_Vollum_GCF_000742895_02907	B_cereus_ATCC_14579_GCF_000007825_04115	B_fungorum_17-SMS-01_GCF_002746455_00404	B_hominis_BML-BC059_GCF_018332515_04657	B_luti_TD41_GCF_001884105_04802	B_mobilis_0711P9-1_GCF_001884045_01308	B_mycoides_DSM_2048_GCF_000003925_03562	B_nitratireducens_4049_GCF_001884135_00568	B_pacificus_EB422_GCF_001884025_00471	B_paramobilis_BML-BC017_GCF_018332495_05262	B_paramycoides_NH24A2_GCF_001884235_02531	B_paranthracis_Mn5_GCF_001883995_01467	B_pretiosus_SAICEU11T_GCF_025916425_00355	B_proteolyticus_TD42_GCF_001884065_04036	B_sanguinis_BML-BC004_GCF_018332475_05399	B_thuringiensis_serovar_berliner_ATCC_10792_GCF_000161615_03826	B_toyonensis_BCT-7112_GCF_000496285_01273	B_tropicus_N24_GCF_001884035_04995	B_weihenstephanensis_WSBC_10204_GCF_000775975_00946	B_wiedmannii_FSL_W8-0169_GCF_001583695_01579	C0780_00745
malG		Maltose/maltodextrin transport system permease protein MalG	118	118	1	215	62883				842	842	842	3001787537_00776	3001927717_02870	3002861066_00706	3003598852_04509	3004184083_04446	A9013_05047	B0818_01667	B1357_01131	B4264_01044	B4266_01008	B4510_02094	B4880_01091	B5780_02146	B5914_00881	B_albus_N35-10-2_GCF_001884185_01308	B_anthracis_Vollum_GCF_000742895_02922	B_cereus_ATCC_14579_GCF_000007825_04130	B_fungorum_17-SMS-01_GCF_002746455_00389	B_hominis_BML-BC059_GCF_018332515_03739	B_luti_TD41_GCF_001884105_04787	B_mobilis_0711P9-1_GCF_001884045_01292	B_mycoides_DSM_2048_GCF_000003925_03726	B_nitratireducens_4049_GCF_001884135_00584	B_pacificus_EB422_GCF_001884025_00457	B_paramobilis_BML-BC017_GCF_018332495_05033	B_paramycoides_NH24A2_GCF_001884235_02516	B_paranthracis_Mn5_GCF_001883995_01482	B_pretiosus_SAICEU11T_GCF_025916425_00339	B_proteolyticus_TD42_GCF_001884065_04053	B_sanguinis_BML-BC004_GCF_018332475_03429	B_thuringiensis_serovar_berliner_ATCC_10792_GCF_000161615_03840	B_toyonensis_BCT-7112_GCF_000496285_01288	B_tropicus_N24_GCF_001884035_04979	B_weihenstephanensis_WSBC_10204_GCF_000775975_00931	B_wiedmannii_FSL_W8-0169_GCF_001583695_01595	C0780_00730
ppiB		Peptidyl-prolyl cis-trans isomerase B	118	118	1	215	63050				437	437	437	3001787537_00829	3001927717_02923	3002861066_00759	3003598852_04457	3004184083_01169	A9013_04995	B0818_00048	B1357_01185	B4264_01097	B4266_00955	B4510_02042	B4880_01143	B5780_04770	B5914_00826	B_albus_N35-10-2_GCF_001884185_01255	B_anthracis_Vollum_GCF_000742895_02975	B_cereus_ATCC_14579_GCF_000007825_04184	B_fungorum_17-SMS-01_GCF_002746455_00335	B_hominis_BML-BC059_GCF_018332515_03235	B_luti_TD41_GCF_001884105_04734	B_mobilis_0711P9-1_GCF_001884045_01239	B_mycoides_DSM_2048_GCF_000003925_03672	B_nitratireducens_4049_GCF_001884135_00637	B_pacificus_EB422_GCF_001884025_00394	B_paramobilis_BML-BC017_GCF_018332495_02862	B_paramycoides_NH24A2_GCF_001884235_02463	B_paranthracis_Mn5_GCF_001883995_01535	B_pretiosus_SAICEU11T_GCF_025916425_00288	B_proteolyticus_TD42_GCF_001884065_04107	B_sanguinis_BML-BC004_GCF_018332475_03668	B_thuringiensis_serovar_berliner_ATCC_10792_GCF_000161615_03879	B_toyonensis_BCT-7112_GCF_000496285_01341	B_tropicus_N24_GCF_001884035_04925	B_weihenstephanensis_WSBC_10204_GCF_000775975_00878	B_wiedmannii_FSL_W8-0169_GCF_001583695_01648	C0780_00676
group_12551		hypothetical protein	118	118	1	215	63055				569	569	569	3001787537_00833	3001927717_02927	3002861066_00763	3003598852_04453	3004184083_01173	A9013_04991	B0818_00052	B1357_01189	B4264_01101	B4266_00951	B4510_02038	B4880_01147	B5780_04766	B5914_00822	B_albus_N35-10-2_GCF_001884185_01251	B_anthracis_Vollum_GCF_000742895_02979	B_cereus_ATCC_14579_GCF_000007825_04188	B_fungorum_17-SMS-01_GCF_002746455_00331	B_hominis_BML-BC059_GCF_018332515_03239	B_luti_TD41_GCF_001884105_04730	B_mobilis_0711P9-1_GCF_001884045_01235	B_mycoides_DSM_2048_GCF_000003925_03668	B_nitratireducens_4049_GCF_001884135_00641	B_pacificus_EB422_GCF_001884025_00390	B_paramobilis_BML-BC017_GCF_018332495_02858	B_paramycoides_NH24A2_GCF_001884235_02459	B_paranthracis_Mn5_GCF_001883995_01539	B_pretiosus_SAICEU11T_GCF_025916425_00284	B_proteolyticus_TD42_GCF_001884065_04111	B_sanguinis_BML-BC004_GCF_018332475_03664	B_thuringiensis_serovar_berliner_ATCC_10792_GCF_000161615_03883	B_toyonensis_BCT-7112_GCF_000496285_01345	B_tropicus_N24_GCF_001884035_04921	B_weihenstephanensis_WSBC_10204_GCF_000775975_00874	B_wiedmannii_FSL_W8-0169_GCF_001583695_01652	C0780_00672
pdp_1		Pyrimidine-nucleoside phosphorylase	118	118	1	215	63110				1304	1304	1304	3001787537_00854	3001927717_02948	3002861066_00784	3003598852_03789	3004184083_01194	A9013_04971	B0818_00073	B1357_01210	B4264_01122	B4266_00930	B4510_02016	B4880_01168	B5780_04745	B5914_00801	B_albus_N35-10-2_GCF_001884185_01230	B_anthracis_Vollum_GCF_000742895_02999	B_cereus_ATCC_14579_GCF_000007825_04209	B_fungorum_17-SMS-01_GCF_002746455_00309	B_hominis_BML-BC059_GCF_018332515_03260	B_luti_TD41_GCF_001884105_04709	B_mobilis_0711P9-1_GCF_001884045_01214	B_mycoides_DSM_2048_GCF_000003925_03648	B_nitratireducens_4049_GCF_001884135_00662	B_pacificus_EB422_GCF_001884025_00370	B_paramobilis_BML-BC017_GCF_018332495_02259	B_paramycoides_NH24A2_GCF_001884235_02438	B_paranthracis_Mn5_GCF_001883995_01560	B_pretiosus_SAICEU11T_GCF_025916425_00263	B_proteolyticus_TD42_GCF_001884065_04132	B_sanguinis_BML-BC004_GCF_018332475_04495	B_thuringiensis_serovar_berliner_ATCC_10792_GCF_000161615_03904	B_toyonensis_BCT-7112_GCF_000496285_01367	B_tropicus_N24_GCF_001884035_04900	B_weihenstephanensis_WSBC_10204_GCF_000775975_00853	B_wiedmannii_FSL_W8-0169_GCF_001583695_01673	C0780_00651
pepT_1		Peptidase T	118	118	1	215	63300				1118	1118	1118	3001787537_00918	3001927717_01166	3002861066_00848	3003598852_03733	3004184083_01258	A9013_04910	B0818_00133	B1357_01273	B4264_01182	B4266_00870	B4510_01956	B4880_01225	B5780_01386	B5914_00742	B_albus_N35-10-2_GCF_001884185_01174	B_anthracis_Vollum_GCF_000742895_03058	B_cereus_ATCC_14579_GCF_000007825_04269	B_fungorum_17-SMS-01_GCF_002746455_00248	B_hominis_BML-BC059_GCF_018332515_00674	B_luti_TD41_GCF_001884105_04652	B_mobilis_0711P9-1_GCF_001884045_01155	B_mycoides_DSM_2048_GCF_000003925_03761	B_nitratireducens_4049_GCF_001884135_00726	B_pacificus_EB422_GCF_001884025_00312	B_paramobilis_BML-BC017_GCF_018332495_02963	B_paramycoides_NH24A2_GCF_001884235_02304	B_paranthracis_Mn5_GCF_001883995_01616	B_pretiosus_SAICEU11T_GCF_025916425_00207	B_proteolyticus_TD42_GCF_001884065_04240	B_sanguinis_BML-BC004_GCF_018332475_01246	B_thuringiensis_serovar_berliner_ATCC_10792_GCF_000161615_03971	B_toyonensis_BCT-7112_GCF_000496285_01427	B_tropicus_N24_GCF_001884035_04840	B_weihenstephanensis_WSBC_10204_GCF_000775975_00786	B_wiedmannii_FSL_W8-0169_GCF_001583695_01729	C0780_00588
folD		Bifunctional protein FolD protein	118	118	1	215	63375				860	860	860	3001787537_00955	3001927717_01129	3002861066_00885	3003598852_03700	3004184083_01290	A9013_04274	B0818_00167	B1357_01305	B4264_01216	B4266_00836	B4510_01922	B4880_01259	B5780_01419	B5914_00709	B_albus_N35-10-2_GCF_001884185_01142	B_anthracis_Vollum_GCF_000742895_03091	B_cereus_ATCC_14579_GCF_000007825_04303	B_fungorum_17-SMS-01_GCF_002746455_00213	B_hominis_BML-BC059_GCF_018332515_04704	B_luti_TD41_GCF_001884105_04618	B_mobilis_0711P9-1_GCF_001884045_01121	B_mycoides_DSM_2048_GCF_000003925_03899	B_nitratireducens_4049_GCF_001884135_03076	B_pacificus_EB422_GCF_001884025_00279	B_paramobilis_BML-BC017_GCF_018332495_03200	B_paramycoides_NH24A2_GCF_001884235_02270	B_paranthracis_Mn5_GCF_001883995_01649	B_pretiosus_SAICEU11T_GCF_025916425_00172	B_proteolyticus_TD42_GCF_001884065_04276	B_sanguinis_BML-BC004_GCF_018332475_01476	B_thuringiensis_serovar_berliner_ATCC_10792_GCF_000161615_04004	B_toyonensis_BCT-7112_GCF_000496285_01461	B_tropicus_N24_GCF_001884035_04806	B_weihenstephanensis_WSBC_10204_GCF_000775975_00745	B_wiedmannii_FSL_W8-0169_GCF_001583695_01763	C0780_00556
ypdF_1		Aminopeptidase YpdF	118	118	1	215	58566				1061	1061	1061	3001787537_00973	3001927717_01111	3002861066_00903	3003598852_03683	3004184083_01308	A9013_04256	B0818_00185	B1357_01322	B4264_01234	B4266_00818	B4510_01905	B4880_01277	B5780_01436	B5914_00692	B_albus_N35-10-2_GCF_001884185_01125	B_anthracis_Vollum_GCF_000742895_03109	B_cereus_ATCC_14579_GCF_000007825_04321	B_fungorum_17-SMS-01_GCF_002746455_00196	B_hominis_BML-BC059_GCF_018332515_01732	B_luti_TD41_GCF_001884105_04600	B_mobilis_0711P9-1_GCF_001884045_01103	B_mycoides_DSM_2048_GCF_000003925_03882	B_nitratireducens_4049_GCF_001884135_03095	B_pacificus_EB422_GCF_001884025_00262	B_paramobilis_BML-BC017_GCF_018332495_03217	B_paramycoides_NH24A2_GCF_001884235_02253	B_paranthracis_Mn5_GCF_001883995_01666	B_pretiosus_SAICEU11T_GCF_025916425_00154	B_proteolyticus_TD42_GCF_001884065_04294	B_sanguinis_BML-BC004_GCF_018332475_01458	B_thuringiensis_serovar_berliner_ATCC_10792_GCF_000161615_04022	B_toyonensis_BCT-7112_GCF_000496285_01479	B_tropicus_N24_GCF_001884035_04788	B_weihenstephanensis_WSBC_10204_GCF_000775975_00728	B_wiedmannii_FSL_W8-0169_GCF_001583695_01781	C0780_00539
lipM		Octanoyltransferase LipM	118	118	1	215	58544				836	1034	837	3001787537_00985	3001927717_01099	3002861066_00915	3003598852_03671	3004184083_01320	A9013_04245	B0818_00195	B1357_01331	B4264_01245	B4266_00807	B4510_01893	B4880_01289	B5780_01447	B5914_00681	B_albus_N35-10-2_GCF_001884185_01114	B_anthracis_Vollum_GCF_000742895_03118	B_cereus_ATCC_14579_GCF_000007825_04332	B_fungorum_17-SMS-01_GCF_002746455_00187	B_hominis_BML-BC059_GCF_018332515_03657	B_luti_TD41_GCF_001884105_04591	B_mobilis_0711P9-1_GCF_001884045_01092	B_mycoides_DSM_2048_GCF_000003925_03871	B_nitratireducens_4049_GCF_001884135_03107	B_pacificus_EB422_GCF_001884025_00250	B_paramobilis_BML-BC017_GCF_018332495_03229	B_paramycoides_NH24A2_GCF_001884235_02244	B_paranthracis_Mn5_GCF_001883995_01675	B_pretiosus_SAICEU11T_GCF_025916425_00143	B_proteolyticus_TD42_GCF_001884065_04306	B_sanguinis_BML-BC004_GCF_018332475_04754	B_thuringiensis_serovar_berliner_ATCC_10792_GCF_000161615_04033	B_toyonensis_BCT-7112_GCF_000496285_01491	B_tropicus_N24_GCF_001884035_04776	B_weihenstephanensis_WSBC_10204_GCF_000775975_00717	B_wiedmannii_FSL_W8-0169_GCF_001583695_01792	C0780_00528
gdnC		putative guanidinium efflux system subunit GdnC	118	118	1	215	58517				332	332	332	3001787537_00990	3001927717_01094	3002861066_00920	3003598852_03086	3004184083_01324	A9013_04240	B0818_00200	B1357_01335	B4264_01250	B4266_00802	B4510_01888	B4880_01294	B5780_01451	B5914_00677	B_albus_N35-10-2_GCF_001884185_01109	B_anthracis_Vollum_GCF_000742895_03122	B_cereus_ATCC_14579_GCF_000007825_04337	B_fungorum_17-SMS-01_GCF_002746455_00169	B_hominis_BML-BC059_GCF_018332515_03652	B_luti_TD41_GCF_001884105_04586	B_mobilis_0711P9-1_GCF_001884045_01087	B_mycoides_DSM_2048_GCF_000003925_03866	B_nitratireducens_4049_GCF_001884135_03112	B_pacificus_EB422_GCF_001884025_00246	B_paramobilis_BML-BC017_GCF_018332495_03234	B_paramycoides_NH24A2_GCF_001884235_02239	B_paranthracis_Mn5_GCF_001883995_01679	B_pretiosus_SAICEU11T_GCF_025916425_00138	B_proteolyticus_TD42_GCF_001884065_04311	B_sanguinis_BML-BC004_GCF_018332475_04749	B_thuringiensis_serovar_berliner_ATCC_10792_GCF_000161615_04038	B_toyonensis_BCT-7112_GCF_000496285_01496	B_tropicus_N24_GCF_001884035_04771	B_weihenstephanensis_WSBC_10204_GCF_000775975_00712	B_wiedmannii_FSL_W8-0169_GCF_001583695_01797	C0780_00523
gdnD_1		putative guanidinium efflux system subunit GdnD	118	118	1	215	58516				257	314	313	3001787537_00991	3001927717_01093	3002861066_00921	3003598852_03085	3004184083_01325	A9013_04239	B0818_00201	B1357_01336	B4264_01251	B4266_00801	B4510_01887	B4880_01295	B5780_01452	B5914_00676	B_albus_N35-10-2_GCF_001884185_01108	B_anthracis_Vollum_GCF_000742895_03123	B_cereus_ATCC_14579_GCF_000007825_04338	B_fungorum_17-SMS-01_GCF_002746455_00168	B_hominis_BML-BC059_GCF_018332515_03651	B_luti_TD41_GCF_001884105_04585	B_mobilis_0711P9-1_GCF_001884045_01086	B_mycoides_DSM_2048_GCF_000003925_03865	B_nitratireducens_4049_GCF_001884135_03113	B_pacificus_EB422_GCF_001884025_00245	B_paramobilis_BML-BC017_GCF_018332495_03235	B_paramycoides_NH24A2_GCF_001884235_02238	B_paranthracis_Mn5_GCF_001883995_01680	B_pretiosus_SAICEU11T_GCF_025916425_00137	B_proteolyticus_TD42_GCF_001884065_04312	B_sanguinis_BML-BC004_GCF_018332475_02743	B_thuringiensis_serovar_berliner_ATCC_10792_GCF_000161615_04039	B_toyonensis_BCT-7112_GCF_000496285_01497	B_tropicus_N24_GCF_001884035_04770	B_weihenstephanensis_WSBC_10204_GCF_000775975_00711	B_wiedmannii_FSL_W8-0169_GCF_001583695_01798	C0780_00522
group_12573		hypothetical protein	118	118	1	215	58434				191	191	191	3001787537_00999	3001927717_01085	3002861066_00929	3003598852_03076	3004184083_01334	A9013_04231	B0818_00209	B1357_01345	B4264_01260	B4266_00792	B4510_01878	B4880_01304	B5780_01461	B5914_00667	B_albus_N35-10-2_GCF_001884185_01099	B_anthracis_Vollum_GCF_000742895_03132	B_cereus_ATCC_14579_GCF_000007825_04347	B_fungorum_17-SMS-01_GCF_002746455_00160	B_hominis_BML-BC059_GCF_018332515_03648	B_luti_TD41_GCF_001884105_04577	B_mobilis_0711P9-1_GCF_001884045_01078	B_mycoides_DSM_2048_GCF_000003925_03857	B_nitratireducens_4049_GCF_001884135_03121	B_pacificus_EB422_GCF_001884025_00235	B_paramobilis_BML-BC017_GCF_018332495_03244	B_paramycoides_NH24A2_GCF_001884235_02235	B_paranthracis_Mn5_GCF_001883995_01689	B_pretiosus_SAICEU11T_GCF_025916425_00128	B_proteolyticus_TD42_GCF_001884065_04321	B_sanguinis_BML-BC004_GCF_018332475_02752	B_thuringiensis_serovar_berliner_ATCC_10792_GCF_000161615_04047	B_toyonensis_BCT-7112_GCF_000496285_01505	B_tropicus_N24_GCF_001884035_04761	B_weihenstephanensis_WSBC_10204_GCF_000775975_00703	B_wiedmannii_FSL_W8-0169_GCF_001583695_01807	C0780_00513
gcvPB		putative glycine dehydrogenase (decarboxylating) subunit 2	118	118	1	215	58432				1475	1604	1476	3001787537_01001	3001927717_01083	3002861066_00931	3003598852_03074	3004184083_01336	A9013_04229	B0818_00211	B1357_01347	B4264_01262	B4266_00790	B4510_01876	B4880_01306	B5780_01463	B5914_00665	B_albus_N35-10-2_GCF_001884185_01097	B_anthracis_Vollum_GCF_000742895_03134	B_cereus_ATCC_14579_GCF_000007825_04349	B_fungorum_17-SMS-01_GCF_002746455_00158	B_hominis_BML-BC059_GCF_018332515_03646	B_luti_TD41_GCF_001884105_04575	B_mobilis_0711P9-1_GCF_001884045_01076	B_mycoides_DSM_2048_GCF_000003925_03855	B_nitratireducens_4049_GCF_001884135_03123	B_pacificus_EB422_GCF_001884025_00233	B_paramobilis_BML-BC017_GCF_018332495_03246	B_paramycoides_NH24A2_GCF_001884235_02233	B_paranthracis_Mn5_GCF_001883995_01691	B_pretiosus_SAICEU11T_GCF_025916425_00126	B_proteolyticus_TD42_GCF_001884065_04323	B_sanguinis_BML-BC004_GCF_018332475_02754	B_thuringiensis_serovar_berliner_ATCC_10792_GCF_000161615_04049	B_toyonensis_BCT-7112_GCF_000496285_01507	B_tropicus_N24_GCF_001884035_04759	B_weihenstephanensis_WSBC_10204_GCF_000775975_00701	B_wiedmannii_FSL_W8-0169_GCF_001583695_01809	C0780_00511
rapA_1		RNA polymerase-associated protein RapA	118	118	1	215	58429				1682	1682	1682	3001787537_01004	3001927717_01080	3002861066_00934	3003598852_03071	3004184083_01339	A9013_04226	B0818_00214	B1357_01350	B4264_01265	B4266_00787	B4510_01873	B4880_01309	B5780_01466	B5914_00662	B_albus_N35-10-2_GCF_001884185_01094	B_anthracis_Vollum_GCF_000742895_03137	B_cereus_ATCC_14579_GCF_000007825_04352	B_fungorum_17-SMS-01_GCF_002746455_00155	B_hominis_BML-BC059_GCF_018332515_03643	B_luti_TD41_GCF_001884105_04572	B_mobilis_0711P9-1_GCF_001884045_01073	B_mycoides_DSM_2048_GCF_000003925_03852	B_nitratireducens_4049_GCF_001884135_03126	B_pacificus_EB422_GCF_001884025_00230	B_paramobilis_BML-BC017_GCF_018332495_03462	B_paramycoides_NH24A2_GCF_001884235_02230	B_paranthracis_Mn5_GCF_001883995_01694	B_pretiosus_SAICEU11T_GCF_025916425_00123	B_proteolyticus_TD42_GCF_001884065_04326	B_sanguinis_BML-BC004_GCF_018332475_05249	B_thuringiensis_serovar_berliner_ATCC_10792_GCF_000161615_04052	B_toyonensis_BCT-7112_GCF_000496285_01510	B_tropicus_N24_GCF_001884035_04756	B_weihenstephanensis_WSBC_10204_GCF_000775975_00698	B_wiedmannii_FSL_W8-0169_GCF_001583695_01812	C0780_00508
group_12576		hypothetical protein	118	118	1	215	58422				632	635	632	3001787537_01008	3001927717_01076	3002861066_00938	3003598852_03067	3004184083_01343	A9013_04222	B0818_00218	B1357_01354	B4264_01269	B4266_00783	B4510_01869	B4880_01314	B5780_01470	B5914_00658	B_albus_N35-10-2_GCF_001884185_01090	B_anthracis_Vollum_GCF_000742895_03141	B_cereus_ATCC_14579_GCF_000007825_04356	B_fungorum_17-SMS-01_GCF_002746455_00151	B_hominis_BML-BC059_GCF_018332515_03639	B_luti_TD41_GCF_001884105_04568	B_mobilis_0711P9-1_GCF_001884045_01069	B_mycoides_DSM_2048_GCF_000003925_03848	B_nitratireducens_4049_GCF_001884135_03130	B_pacificus_EB422_GCF_001884025_00226	B_paramobilis_BML-BC017_GCF_018332495_03466	B_paramycoides_NH24A2_GCF_001884235_02226	B_paranthracis_Mn5_GCF_001883995_01698	B_pretiosus_SAICEU11T_GCF_025916425_00119	B_proteolyticus_TD42_GCF_001884065_04330	B_sanguinis_BML-BC004_GCF_018332475_05245	B_thuringiensis_serovar_berliner_ATCC_10792_GCF_000161615_04056	B_toyonensis_BCT-7112_GCF_000496285_01514	B_tropicus_N24_GCF_001884035_04750	B_weihenstephanensis_WSBC_10204_GCF_000775975_00694	B_wiedmannii_FSL_W8-0169_GCF_001583695_01816	C0780_00504
tcyP		L-cystine uptake protein TcyP	118	118	1	215	58128				1151	1394	1391	3001787537_01021	3001927717_01063	3002861066_00951	3003598852_03054	3004184083_01356	A9013_04209	B0818_00292	B1357_01367	B4264_01282	B4266_00770	B4510_01856	B4880_01327	B5780_01483	B5914_00645	B_albus_N35-10-2_GCF_001884185_01077	B_anthracis_Vollum_GCF_000742895_03154	B_cereus_ATCC_14579_GCF_000007825_04369	B_fungorum_17-SMS-01_GCF_002746455_00138	B_hominis_BML-BC059_GCF_018332515_02022	B_luti_TD41_GCF_001884105_04555	B_mobilis_0711P9-1_GCF_001884045_01056	B_mycoides_DSM_2048_GCF_000003925_03835	B_nitratireducens_4049_GCF_001884135_03143	B_pacificus_EB422_GCF_001884025_00213	B_paramobilis_BML-BC017_GCF_018332495_03479	B_paramycoides_NH24A2_GCF_001884235_02213	B_paranthracis_Mn5_GCF_001883995_01711	B_pretiosus_SAICEU11T_GCF_025916425_00106	B_proteolyticus_TD42_GCF_001884065_04358	B_sanguinis_BML-BC004_GCF_018332475_04576	B_thuringiensis_serovar_berliner_ATCC_10792_GCF_000161615_04069	B_toyonensis_BCT-7112_GCF_000496285_01527	B_tropicus_N24_GCF_001884035_04715	B_weihenstephanensis_WSBC_10204_GCF_000775975_00681	B_wiedmannii_FSL_W8-0169_GCF_001583695_01829	C0780_00491
glcK		Glucokinase	118	118	1	215	58082				983	983	983	3001787537_01039	3001927717_01045	3002861066_00969	3003598852_03037	3004184083_01372	A9013_04192	B0818_00310	B1357_01383	B4264_01299	B4266_00753	B4510_01839	B4880_01343	B5780_01500	B5914_00628	B_albus_N35-10-2_GCF_001884185_01061	B_anthracis_Vollum_GCF_000742895_03171	B_cereus_ATCC_14579_GCF_000007825_04386	B_fungorum_17-SMS-01_GCF_002746455_00122	B_hominis_BML-BC059_GCF_018332515_02776	B_luti_TD41_GCF_001884105_04538	B_mobilis_0711P9-1_GCF_001884045_01038	B_mycoides_DSM_2048_GCF_000003925_03818	B_nitratireducens_4049_GCF_001884135_03161	B_pacificus_EB422_GCF_001884025_00196	B_paramobilis_BML-BC017_GCF_018332495_02749	B_paramycoides_NH24A2_GCF_001884235_02197	B_paranthracis_Mn5_GCF_001883995_01727	B_pretiosus_SAICEU11T_GCF_025916425_00090	B_proteolyticus_TD42_GCF_001884065_04375	B_sanguinis_BML-BC004_GCF_018332475_02971	B_thuringiensis_serovar_berliner_ATCC_10792_GCF_000161615_04087	B_toyonensis_BCT-7112_GCF_000496285_01545	B_tropicus_N24_GCF_001884035_04699	B_weihenstephanensis_WSBC_10204_GCF_000775975_00665	B_wiedmannii_FSL_W8-0169_GCF_001583695_01846	C0780_00475
yqgQ		putative protein YqgQ	118	118	1	215	58081				200	200	200	3001787537_01040	3001927717_01044	3002861066_00970	3003598852_03036	3004184083_01373	A9013_04191	B0818_00311	B1357_01384	B4264_01300	B4266_00752	B4510_01838	B4880_01344	B5780_01501	B5914_00627	B_albus_N35-10-2_GCF_001884185_01060	B_anthracis_Vollum_GCF_000742895_03172	B_cereus_ATCC_14579_GCF_000007825_04387	B_fungorum_17-SMS-01_GCF_002746455_00121	B_hominis_BML-BC059_GCF_018332515_02775	B_luti_TD41_GCF_001884105_04537	B_mobilis_0711P9-1_GCF_001884045_01037	B_mycoides_DSM_2048_GCF_000003925_03817	B_nitratireducens_4049_GCF_001884135_03162	B_pacificus_EB422_GCF_001884025_00195	B_paramobilis_BML-BC017_GCF_018332495_02748	B_paramycoides_NH24A2_GCF_001884235_02196	B_paranthracis_Mn5_GCF_001883995_01728	B_pretiosus_SAICEU11T_GCF_025916425_00089	B_proteolyticus_TD42_GCF_001884065_04376	B_sanguinis_BML-BC004_GCF_018332475_02972	B_thuringiensis_serovar_berliner_ATCC_10792_GCF_000161615_04088	B_toyonensis_BCT-7112_GCF_000496285_01546	B_tropicus_N24_GCF_001884035_04698	B_weihenstephanensis_WSBC_10204_GCF_000775975_00664	B_wiedmannii_FSL_W8-0169_GCF_001583695_01847	C0780_00474
znuB		High-affinity zinc uptake system membrane protein ZnuB	118	118	1	215	58050				833	833	833	3001787537_01057	3001927717_01027	3002861066_00987	3003598852_03019	3004184083_01390	A9013_04174	B0818_00328	B1357_01401	B4264_02838	B4266_02974	B4510_01821	B4880_01363	B5780_01518	B5914_00610	B_albus_N35-10-2_GCF_001884185_01043	B_anthracis_Vollum_GCF_000742895_03190	B_cereus_ATCC_14579_GCF_000007825_04404	B_fungorum_17-SMS-01_GCF_002746455_00104	B_hominis_BML-BC059_GCF_018332515_02758	B_luti_TD41_GCF_001884105_04520	B_mobilis_0711P9-1_GCF_001884045_01020	B_mycoides_DSM_2048_GCF_000003925_03917	B_nitratireducens_4049_GCF_001884135_03179	B_pacificus_EB422_GCF_001884025_00178	B_paramobilis_BML-BC017_GCF_018332495_02731	B_paramycoides_NH24A2_GCF_001884235_02179	B_paranthracis_Mn5_GCF_001883995_01745	B_pretiosus_SAICEU11T_GCF_025916425_00072	B_proteolyticus_TD42_GCF_001884065_04393	B_sanguinis_BML-BC004_GCF_018332475_02990	B_thuringiensis_serovar_berliner_ATCC_10792_GCF_000161615_04105	B_toyonensis_BCT-7112_GCF_000496285_01563	B_tropicus_N24_GCF_001884035_04681	B_weihenstephanensis_WSBC_10204_GCF_000775975_00647	B_wiedmannii_FSL_W8-0169_GCF_001583695_01865	C0780_00457
yqfL		Putative pyruvate, phosphate dikinase regulatory protein	118	118	1	215	58019				812	812	812	3001787537_01070	3001927717_01014	3002861066_01000	3003598852_03006	3004184083_01403	A9013_04161	B0818_00341	B1357_01414	B4264_02851	B4266_02961	B4510_01808	B4880_01376	B5780_01531	B5914_00597	B_albus_N35-10-2_GCF_001884185_01030	B_anthracis_Vollum_GCF_000742895_03203	B_cereus_ATCC_14579_GCF_000007825_04418	B_fungorum_17-SMS-01_GCF_002746455_00091	B_hominis_BML-BC059_GCF_018332515_00792	B_luti_TD41_GCF_001884105_04506	B_mobilis_0711P9-1_GCF_001884045_01007	B_mycoides_DSM_2048_GCF_000003925_03953	B_nitratireducens_4049_GCF_001884135_03192	B_pacificus_EB422_GCF_001884025_00165	B_paramobilis_BML-BC017_GCF_018332495_00780	B_paramycoides_NH24A2_GCF_001884235_02166	B_paranthracis_Mn5_GCF_001883995_01758	B_pretiosus_SAICEU11T_GCF_025916425_00059	B_proteolyticus_TD42_GCF_001884065_04675	B_sanguinis_BML-BC004_GCF_018332475_01304	B_thuringiensis_serovar_berliner_ATCC_10792_GCF_000161615_04118	B_toyonensis_BCT-7112_GCF_000496285_01577	B_tropicus_N24_GCF_001884035_04668	B_weihenstephanensis_WSBC_10204_GCF_000775975_00634	B_wiedmannii_FSL_W8-0169_GCF_001583695_01878	C0780_00444
era_1		GTPase Era	118	118	1	215	58015				905	905	905	3001787537_01074	3001927717_01010	3002861066_01004	3003598852_03002	3004184083_01407	A9013_04157	B0818_00345	B1357_01418	B4264_02855	B4266_02957	B4510_01804	B4880_01380	B5780_01535	B5914_00593	B_albus_N35-10-2_GCF_001884185_01026	B_anthracis_Vollum_GCF_000742895_03207	B_cereus_ATCC_14579_GCF_000007825_04422	B_fungorum_17-SMS-01_GCF_002746455_00087	B_hominis_BML-BC059_GCF_018332515_00788	B_luti_TD41_GCF_001884105_04502	B_mobilis_0711P9-1_GCF_001884045_01003	B_mycoides_DSM_2048_GCF_000003925_03949	B_nitratireducens_4049_GCF_001884135_03196	B_pacificus_EB422_GCF_001884025_00161	B_paramobilis_BML-BC017_GCF_018332495_00776	B_paramycoides_NH24A2_GCF_001884235_02162	B_paranthracis_Mn5_GCF_001883995_01762	B_pretiosus_SAICEU11T_GCF_025916425_00055	B_proteolyticus_TD42_GCF_001884065_04679	B_sanguinis_BML-BC004_GCF_018332475_01300	B_thuringiensis_serovar_berliner_ATCC_10792_GCF_000161615_04122	B_toyonensis_BCT-7112_GCF_000496285_01581	B_tropicus_N24_GCF_001884035_04664	B_weihenstephanensis_WSBC_10204_GCF_000775975_00630	B_wiedmannii_FSL_W8-0169_GCF_001583695_01882	C0780_00440
purD		Phosphoribosylamine--glycine ligase	118	118	1	215	28872				1271	1271	1271	3001787537_02977	3001927717_02195	3002861066_03090	3003598852_04528	3004184083_02507	A9013_03700	B0818_03699	B1357_04655	B4264_03260	B4266_03001	B4510_04876	B4880_04359	B5780_03866	B5914_03371	B_albus_N35-10-2_GCF_001884185_02264	B_anthracis_Vollum_GCF_000742895_04730	B_cereus_ATCC_14579_GCF_000007825_00342	B_fungorum_17-SMS-01_GCF_002746455_02940	B_hominis_BML-BC059_GCF_018332515_01476	B_luti_TD41_GCF_001884105_01415	B_mobilis_0711P9-1_GCF_001884045_00069	B_mycoides_DSM_2048_GCF_000003925_00379	B_nitratireducens_4049_GCF_001884135_04527	B_pacificus_EB422_GCF_001884025_04441	B_paramobilis_BML-BC017_GCF_018332495_00272	B_paramycoides_NH24A2_GCF_001884235_01561	B_paranthracis_Mn5_GCF_001883995_04889	B_pretiosus_SAICEU11T_GCF_025916425_01838	B_proteolyticus_TD42_GCF_001884065_04429	B_sanguinis_BML-BC004_GCF_018332475_01984	B_thuringiensis_serovar_berliner_ATCC_10792_GCF_000161615_00282	B_toyonensis_BCT-7112_GCF_000496285_03078	B_tropicus_N24_GCF_001884035_04030	B_weihenstephanensis_WSBC_10204_GCF_000775975_04954	B_wiedmannii_FSL_W8-0169_GCF_001583695_00837	C0780_03888
mccB		Cystathionine gamma-lyase	118	118	1	215	57806				1133	1133	1133	3001787537_01139	3001927717_00945	3002861066_01069	3003598852_02930	3004184083_01477	A9013_04086	B0818_00417	B1357_01488	B4264_02926	B4266_02886	B4510_01733	B4880_01452	B5780_01605	B5914_00522	B_albus_N35-10-2_GCF_001884185_00957	B_anthracis_Vollum_GCF_000742895_03278	B_cereus_ATCC_14579_GCF_000007825_04493	B_fungorum_17-SMS-01_GCF_002746455_00018	B_hominis_BML-BC059_GCF_018332515_00432	B_luti_TD41_GCF_001884105_04433	B_mobilis_0711P9-1_GCF_001884045_00609	B_mycoides_DSM_2048_GCF_000003925_04000	B_nitratireducens_4049_GCF_001884135_03260	B_pacificus_EB422_GCF_001884025_00091	B_paramobilis_BML-BC017_GCF_018332495_01856	B_paramycoides_NH24A2_GCF_001884235_02099	B_paranthracis_Mn5_GCF_001883995_01832	B_pretiosus_SAICEU11T_GCF_025916425_00808	B_proteolyticus_TD42_GCF_001884065_04746	B_sanguinis_BML-BC004_GCF_018332475_03398	B_thuringiensis_serovar_berliner_ATCC_10792_GCF_000161615_04193	B_toyonensis_BCT-7112_GCF_000496285_01651	B_tropicus_N24_GCF_001884035_04595	B_weihenstephanensis_WSBC_10204_GCF_000775975_00563	B_wiedmannii_FSL_W8-0169_GCF_001583695_01952	C0780_00370
udk_1		Uridine kinase	118	118	1	215	57783				638	638	638	3001787537_01147	3001927717_00937	3002861066_01077	3003598852_02922	3004184083_01485	A9013_05664	B0818_00426	B1357_01496	B4264_02935	B4266_02877	B4510_01725	B4880_01460	B5780_01613	B5914_00513	B_albus_N35-10-2_GCF_001884185_00949	B_anthracis_Vollum_GCF_000742895_03286	B_cereus_ATCC_14579_GCF_000007825_04502	B_fungorum_17-SMS-01_GCF_002746455_00010	B_hominis_BML-BC059_GCF_018332515_00424	B_luti_TD41_GCF_001884105_04424	B_mobilis_0711P9-1_GCF_001884045_00601	B_mycoides_DSM_2048_GCF_000003925_04044	B_nitratireducens_4049_GCF_001884135_03268	B_pacificus_EB422_GCF_001884025_00083	B_paramobilis_BML-BC017_GCF_018332495_01864	B_paramycoides_NH24A2_GCF_001884235_02090	B_paranthracis_Mn5_GCF_001883995_01840	B_pretiosus_SAICEU11T_GCF_025916425_00816	B_proteolyticus_TD42_GCF_001884065_04754	B_sanguinis_BML-BC004_GCF_018332475_01584	B_thuringiensis_serovar_berliner_ATCC_10792_GCF_000161615_04201	B_toyonensis_BCT-7112_GCF_000496285_01659	B_tropicus_N24_GCF_001884035_04587	B_weihenstephanensis_WSBC_10204_GCF_000775975_00555	B_wiedmannii_FSL_W8-0169_GCF_001583695_01961	C0780_00362
ruvB_1		Holliday junction ATP-dependent DNA helicase RuvB	118	118	1	215	57709				860	1001	999	3001787537_01187	3001927717_00897	3002861066_01117	3003598852_00686	3004184083_01527	A9013_05625	B0818_00466	B1357_01537	B4264_02974	B4266_02838	B4510_01686	B4880_01499	B5780_01655	B5914_00474	B_albus_N35-10-2_GCF_001884185_00909	B_anthracis_Vollum_GCF_000742895_03325	B_cereus_ATCC_14579_GCF_000007825_04541	B_fungorum_17-SMS-01_GCF_002746455_02216	B_hominis_BML-BC059_GCF_018332515_02730	B_luti_TD41_GCF_001884105_04386	B_mobilis_0711P9-1_GCF_001884045_00562	B_mycoides_DSM_2048_GCF_000003925_04005	B_nitratireducens_4049_GCF_001884135_03308	B_pacificus_EB422_GCF_001884025_00042	B_paramobilis_BML-BC017_GCF_018332495_01902	B_paramycoides_NH24A2_GCF_001884235_02050	B_paranthracis_Mn5_GCF_001883995_01881	B_pretiosus_SAICEU11T_GCF_025916425_00855	B_proteolyticus_TD42_GCF_001884065_04794	B_sanguinis_BML-BC004_GCF_018332475_04601	B_thuringiensis_serovar_berliner_ATCC_10792_GCF_000161615_04240	B_toyonensis_BCT-7112_GCF_000496285_01703	B_tropicus_N24_GCF_001884035_04548	B_weihenstephanensis_WSBC_10204_GCF_000775975_00515	B_wiedmannii_FSL_W8-0169_GCF_001583695_02000	C0780_00321
ruvA		Holliday junction ATP-dependent DNA helicase RuvA	118	118	1	215	57708				617	617	617	3001787537_01188	3001927717_00896	3002861066_01118	3003598852_00685	3004184083_01528	A9013_05624	B0818_00467	B1357_01538	B4264_02975	B4266_02837	B4510_01685	B4880_01500	B5780_01656	B5914_00473	B_albus_N35-10-2_GCF_001884185_00908	B_anthracis_Vollum_GCF_000742895_03326	B_cereus_ATCC_14579_GCF_000007825_04542	B_fungorum_17-SMS-01_GCF_002746455_02215	B_hominis_BML-BC059_GCF_018332515_02731	B_luti_TD41_GCF_001884105_04385	B_mobilis_0711P9-1_GCF_001884045_00561	B_mycoides_DSM_2048_GCF_000003925_04004	B_nitratireducens_4049_GCF_001884135_03309	B_pacificus_EB422_GCF_001884025_00041	B_paramobilis_BML-BC017_GCF_018332495_01903	B_paramycoides_NH24A2_GCF_001884235_02049	B_paranthracis_Mn5_GCF_001883995_01882	B_pretiosus_SAICEU11T_GCF_025916425_00856	B_proteolyticus_TD42_GCF_001884065_04795	B_sanguinis_BML-BC004_GCF_018332475_04600	B_thuringiensis_serovar_berliner_ATCC_10792_GCF_000161615_04241	B_toyonensis_BCT-7112_GCF_000496285_01704	B_tropicus_N24_GCF_001884035_04547	B_weihenstephanensis_WSBC_10204_GCF_000775975_00514	B_wiedmannii_FSL_W8-0169_GCF_001583695_02001	C0780_00320
group_12633		Putative two-component membrane permease complex subunit SMU_747c	118	118	1	215	12381				896	896	896	3001787537_01573	3001927717_03129	3002861066_03357	3003598852_00361	3004184083_02237	A9013_02771	B0818_04086	B1357_00333	B4264_04553	B4266_04491	B4510_02791	B4880_01830	B5780_04200	B5914_03629	B_albus_N35-10-2_GCF_001884185_02687	B_anthracis_Vollum_GCF_000742895_00856	B_cereus_ATCC_14579_GCF_000007825_02093	B_fungorum_17-SMS-01_GCF_002746455_04955	B_hominis_BML-BC059_GCF_018332515_00204	B_luti_TD41_GCF_001884105_03954	B_mobilis_0711P9-1_GCF_001884045_02138	B_mycoides_DSM_2048_GCF_000003925_01855	B_nitratireducens_4049_GCF_001884135_01437	B_pacificus_EB422_GCF_001884025_01816	B_paramobilis_BML-BC017_GCF_018332495_05454	B_paramycoides_NH24A2_GCF_001884235_04636	B_paranthracis_Mn5_GCF_001883995_03690	B_pretiosus_SAICEU11T_GCF_025916425_03401	B_proteolyticus_TD42_GCF_001884065_02319	B_sanguinis_BML-BC004_GCF_018332475_04772	B_thuringiensis_serovar_berliner_ATCC_10792_GCF_000161615_01893	B_toyonensis_BCT-7112_GCF_000496285_04703	B_tropicus_N24_GCF_001884035_02191	B_weihenstephanensis_WSBC_10204_GCF_000775975_02891	B_wiedmannii_FSL_W8-0169_GCF_001583695_00146	C0780_03079
group_12650		hypothetical protein	118	118	1	215	41502			Hypothetical protein with no hits to refseq/uniprot/clusters/cdd/tigrfams/pfam overlapping another protein with hits	764	923	768	3001787537_01735	3001927717_00366	3002861066_00511	3003598852_02441	3004184083_00238	A9013_01802	B0818_01962	B1357_04523	B4264_01919	B4266_02127	B4510_02225	B4880_03081	B5780_00381	B5914_02782	B_albus_N35-10-2_GCF_001884185_05497	B_anthracis_Vollum_GCF_000742895_01617	B_cereus_ATCC_14579_GCF_000007825_02926	B_fungorum_17-SMS-01_GCF_002746455_02567	B_hominis_BML-BC059_GCF_018332515_04749	B_luti_TD41_GCF_001884105_03246	B_mobilis_0711P9-1_GCF_001884045_04039	B_mycoides_DSM_2048_GCF_000003925_02545	B_nitratireducens_4049_GCF_001884135_02088	B_pacificus_EB422_GCF_001884025_02816	B_paramobilis_BML-BC017_GCF_018332495_05243	B_paramycoides_NH24A2_GCF_001884235_03346	B_paranthracis_Mn5_GCF_001883995_02340	B_pretiosus_SAICEU11T_GCF_025916425_04965	B_proteolyticus_TD42_GCF_001884065_03165	B_sanguinis_BML-BC004_GCF_018332475_05076	B_thuringiensis_serovar_berliner_ATCC_10792_GCF_000161615_02641	B_toyonensis_BCT-7112_GCF_000496285_00126	B_tropicus_N24_GCF_001884035_03289	B_weihenstephanensis_WSBC_10204_GCF_000775975_02140	B_wiedmannii_FSL_W8-0169_GCF_001583695_04577	C0780_01867
spoVD		Stage V sporulation protein D	118	118	1	215	62274				716	1916	1905	3001787537_02138	3001927717_01226	3002861066_01547	3003598852_01811	3004184083_01558	A9013_03484	B0818_01764	B1357_01033	B4264_00947	B4266_01105	B4510_03445	B4880_00995	B5780_02049	B5914_00980	B_albus_N35-10-2_GCF_001884185_04339	B_anthracis_Vollum_GCF_000742895_02756	B_cereus_ATCC_14579_GCF_000007825_04033	B_fungorum_17-SMS-01_GCF_002746455_00554	B_hominis_BML-BC059_GCF_018332515_00830	B_luti_TD41_GCF_001884105_04883	B_mobilis_0711P9-1_GCF_001884045_01390	B_mycoides_DSM_2048_GCF_000003925_03363	B_nitratireducens_4049_GCF_001884135_00486	B_pacificus_EB422_GCF_001884025_00553	B_paramobilis_BML-BC017_GCF_018332495_01358	B_paramycoides_NH24A2_GCF_001884235_02612	B_paranthracis_Mn5_GCF_001883995_01384	B_pretiosus_SAICEU11T_GCF_025916425_00436	B_proteolyticus_TD42_GCF_001884065_03953	B_sanguinis_BML-BC004_GCF_018332475_00643	B_thuringiensis_serovar_berliner_ATCC_10792_GCF_000161615_03651	B_toyonensis_BCT-7112_GCF_000496285_01186	B_tropicus_N24_GCF_001884035_05077	B_weihenstephanensis_WSBC_10204_GCF_000775975_01028	B_wiedmannii_FSL_W8-0169_GCF_001583695_01498	C0780_00828
mraY		Phospho-N-acetylmuramoyl-pentapeptide-transferase	118	118	1	215	62269				974	974	974	3001787537_02140	3001927717_01228	3002861066_01549	3003598852_01813	3004184083_01560	A9013_03486	B0818_01766	B1357_01031	B4264_00945	B4266_01107	B4510_03443	B4880_00993	B5780_02047	B5914_00982	B_albus_N35-10-2_GCF_001884185_04341	B_anthracis_Vollum_GCF_000742895_02754	B_cereus_ATCC_14579_GCF_000007825_04031	B_fungorum_17-SMS-01_GCF_002746455_00556	B_hominis_BML-BC059_GCF_018332515_00828	B_luti_TD41_GCF_001884105_04885	B_mobilis_0711P9-1_GCF_001884045_01392	B_mycoides_DSM_2048_GCF_000003925_03365	B_nitratireducens_4049_GCF_001884135_00484	B_pacificus_EB422_GCF_001884025_00555	B_paramobilis_BML-BC017_GCF_018332495_01360	B_paramycoides_NH24A2_GCF_001884235_02614	B_paranthracis_Mn5_GCF_001883995_01382	B_pretiosus_SAICEU11T_GCF_025916425_00438	B_proteolyticus_TD42_GCF_001884065_03951	B_sanguinis_BML-BC004_GCF_018332475_00641	B_thuringiensis_serovar_berliner_ATCC_10792_GCF_000161615_03653	B_toyonensis_BCT-7112_GCF_000496285_01184	B_tropicus_N24_GCF_001884035_05079	B_weihenstephanensis_WSBC_10204_GCF_000775975_01030	B_wiedmannii_FSL_W8-0169_GCF_001583695_01496	C0780_00830
ileS		Isoleucine--tRNA ligase	118	118	1	215	62234				2765	2765	2765	3001787537_02158	3001927717_01246	3002861066_01567	3003598852_01831	3004184083_01578	A9013_03504	B0818_01784	B1357_01013	B4264_00927	B4266_01125	B4510_03425	B4880_00975	B5780_02029	B5914_01000	B_albus_N35-10-2_GCF_001884185_04359	B_anthracis_Vollum_GCF_000742895_02736	B_cereus_ATCC_14579_GCF_000007825_04013	B_fungorum_17-SMS-01_GCF_002746455_00574	B_hominis_BML-BC059_GCF_018332515_00247	B_luti_TD41_GCF_001884105_04904	B_mobilis_0711P9-1_GCF_001884045_01410	B_mycoides_DSM_2048_GCF_000003925_03383	B_nitratireducens_4049_GCF_001884135_00466	B_pacificus_EB422_GCF_001884025_00573	B_paramobilis_BML-BC017_GCF_018332495_01378	B_paramycoides_NH24A2_GCF_001884235_02632	B_paranthracis_Mn5_GCF_001883995_01364	B_pretiosus_SAICEU11T_GCF_025916425_00456	B_proteolyticus_TD42_GCF_001884065_03933	B_sanguinis_BML-BC004_GCF_018332475_00623	B_thuringiensis_serovar_berliner_ATCC_10792_GCF_000161615_03671	B_toyonensis_BCT-7112_GCF_000496285_01165	B_tropicus_N24_GCF_001884035_05097	B_weihenstephanensis_WSBC_10204_GCF_000775975_01048	B_wiedmannii_FSL_W8-0169_GCF_001583695_01478	C0780_00848
carA		Carbamoyl-phosphate synthase small chain	118	118	1	215	62225				1097	1121	1105	3001787537_02166	3001927717_01254	3002861066_01575	3003598852_01839	3004184083_01586	A9013_03512	B0818_01792	B1357_01005	B4264_00919	B4266_01133	B4510_03417	B4880_00967	B5780_02021	B5914_01008	B_albus_N35-10-2_GCF_001884185_04367	B_anthracis_Vollum_GCF_000742895_02728	B_cereus_ATCC_14579_GCF_000007825_04005	B_fungorum_17-SMS-01_GCF_002746455_00582	B_hominis_BML-BC059_GCF_018332515_00255	B_luti_TD41_GCF_001884105_04912	B_mobilis_0711P9-1_GCF_001884045_01418	B_mycoides_DSM_2048_GCF_000003925_03391	B_nitratireducens_4049_GCF_001884135_00458	B_pacificus_EB422_GCF_001884025_00581	B_paramobilis_BML-BC017_GCF_018332495_01386	B_paramycoides_NH24A2_GCF_001884235_02640	B_paranthracis_Mn5_GCF_001883995_01356	B_pretiosus_SAICEU11T_GCF_025916425_00464	B_proteolyticus_TD42_GCF_001884065_03925	B_sanguinis_BML-BC004_GCF_018332475_00615	B_thuringiensis_serovar_berliner_ATCC_10792_GCF_000161615_03679	B_toyonensis_BCT-7112_GCF_000496285_01157	B_tropicus_N24_GCF_001884035_05105	B_weihenstephanensis_WSBC_10204_GCF_000775975_01056	B_wiedmannii_FSL_W8-0169_GCF_001583695_01470	C0780_00856
carB		Carbamoyl-phosphate synthase large chain	118	118	1	215	62224				3218	3218	3218	3001787537_02167	3001927717_01255	3002861066_01576	3003598852_01840	3004184083_01587	A9013_03513	B0818_01793	B1357_01004	B4264_00918	B4266_01134	B4510_03416	B4880_00966	B5780_02020	B5914_01009	B_albus_N35-10-2_GCF_001884185_04368	B_anthracis_Vollum_GCF_000742895_02727	B_cereus_ATCC_14579_GCF_000007825_04004	B_fungorum_17-SMS-01_GCF_002746455_00583	B_hominis_BML-BC059_GCF_018332515_00256	B_luti_TD41_GCF_001884105_04913	B_mobilis_0711P9-1_GCF_001884045_01419	B_mycoides_DSM_2048_GCF_000003925_03392	B_nitratireducens_4049_GCF_001884135_00457	B_pacificus_EB422_GCF_001884025_00582	B_paramobilis_BML-BC017_GCF_018332495_01387	B_paramycoides_NH24A2_GCF_001884235_02641	B_paranthracis_Mn5_GCF_001883995_01355	B_pretiosus_SAICEU11T_GCF_025916425_00465	B_proteolyticus_TD42_GCF_001884065_03924	B_sanguinis_BML-BC004_GCF_018332475_00614	B_thuringiensis_serovar_berliner_ATCC_10792_GCF_000161615_03680	B_toyonensis_BCT-7112_GCF_000496285_01156	B_tropicus_N24_GCF_001884035_05106	B_weihenstephanensis_WSBC_10204_GCF_000775975_01057	B_wiedmannii_FSL_W8-0169_GCF_001583695_01469	C0780_00857
ftsY		Signal recognition particle receptor FtsY	118	118	1	215	62140				989	989	989	3001787537_02209	3001927717_01297	3002861066_01618	3003598852_01879	3004184083_01628	A9013_03554	B0818_01833	B1357_00965	B4264_00880	B4266_01172	B4510_03377	B4880_00926	B5780_01982	B5914_01049	B_albus_N35-10-2_GCF_001884185_04406	B_anthracis_Vollum_GCF_000742895_02688	B_cereus_ATCC_14579_GCF_000007825_03962	B_fungorum_17-SMS-01_GCF_002746455_00621	B_hominis_BML-BC059_GCF_018332515_00295	B_luti_TD41_GCF_001884105_04952	B_mobilis_0711P9-1_GCF_001884045_01460	B_mycoides_DSM_2048_GCF_000003925_03431	B_nitratireducens_4049_GCF_001884135_00415	B_pacificus_EB422_GCF_001884025_00623	B_paramobilis_BML-BC017_GCF_018332495_01427	B_paramycoides_NH24A2_GCF_001884235_02679	B_paranthracis_Mn5_GCF_001883995_01315	B_pretiosus_SAICEU11T_GCF_025916425_00505	B_proteolyticus_TD42_GCF_001884065_03881	B_sanguinis_BML-BC004_GCF_018332475_00573	B_thuringiensis_serovar_berliner_ATCC_10792_GCF_000161615_03560	B_toyonensis_BCT-7112_GCF_000496285_01102	B_tropicus_N24_GCF_001884035_05146	B_weihenstephanensis_WSBC_10204_GCF_000775975_01099	B_wiedmannii_FSL_W8-0169_GCF_001583695_01428	C0780_00896
topA		DNA topoisomerase 1	118	118	1	215	62123				1988	2078	2077	3001787537_02223	3001927717_01311	3002861066_01632	3003598852_01893	3004184083_01642	A9013_03568	B0818_01847	B1357_00951	B4264_00866	B4266_01186	B4510_03363	B4880_00912	B5780_01968	B5914_01063	B_albus_N35-10-2_GCF_001884185_04420	B_anthracis_Vollum_GCF_000742895_02674	B_cereus_ATCC_14579_GCF_000007825_03948	B_fungorum_17-SMS-01_GCF_002746455_00635	B_hominis_BML-BC059_GCF_018332515_00309	B_luti_TD41_GCF_001884105_04966	B_mobilis_0711P9-1_GCF_001884045_01474	B_mycoides_DSM_2048_GCF_000003925_03445	B_nitratireducens_4049_GCF_001884135_00401	B_pacificus_EB422_GCF_001884025_00637	B_paramobilis_BML-BC017_GCF_018332495_01081	B_paramycoides_NH24A2_GCF_001884235_02693	B_paranthracis_Mn5_GCF_001883995_01301	B_pretiosus_SAICEU11T_GCF_025916425_00519	B_proteolyticus_TD42_GCF_001884065_03867	B_sanguinis_BML-BC004_GCF_018332475_00559	B_thuringiensis_serovar_berliner_ATCC_10792_GCF_000161615_03574	B_toyonensis_BCT-7112_GCF_000496285_01088	B_tropicus_N24_GCF_001884035_05160	B_weihenstephanensis_WSBC_10204_GCF_000775975_01113	B_wiedmannii_FSL_W8-0169_GCF_001583695_01414	C0780_00910
pyrH_1		Uridylate kinase	118	118	1	215	62111				722	722	722	3001787537_02231	3001927717_01319	3002861066_01640	3003598852_01901	3004184083_01650	A9013_03576	B0818_01855	B1357_00943	B4264_00858	B4266_01194	B4510_03355	B4880_00904	B5780_01960	B5914_01071	B_albus_N35-10-2_GCF_001884185_04428	B_anthracis_Vollum_GCF_000742895_02666	B_cereus_ATCC_14579_GCF_000007825_03940	B_fungorum_17-SMS-01_GCF_002746455_00643	B_hominis_BML-BC059_GCF_018332515_00317	B_luti_TD41_GCF_001884105_04974	B_mobilis_0711P9-1_GCF_001884045_01482	B_mycoides_DSM_2048_GCF_000003925_03453	B_nitratireducens_4049_GCF_001884135_00393	B_pacificus_EB422_GCF_001884025_00645	B_paramobilis_BML-BC017_GCF_018332495_01089	B_paramycoides_NH24A2_GCF_001884235_02701	B_paranthracis_Mn5_GCF_001883995_01293	B_pretiosus_SAICEU11T_GCF_025916425_00527	B_proteolyticus_TD42_GCF_001884065_03859	B_sanguinis_BML-BC004_GCF_018332475_00551	B_thuringiensis_serovar_berliner_ATCC_10792_GCF_000161615_03582	B_toyonensis_BCT-7112_GCF_000496285_01078	B_tropicus_N24_GCF_001884035_05168	B_weihenstephanensis_WSBC_10204_GCF_000775975_01121	B_wiedmannii_FSL_W8-0169_GCF_001583695_01406	C0780_00918
dxr_1		1-deoxy-D-xylulose 5-phosphate reductoisomerase	118	118	1	215	62107				1142	1166	1142	3001787537_02235	3001927717_01323	3002861066_01644	3003598852_01905	3004184083_01654	A9013_03580	B0818_01859	B1357_00939	B4264_00854	B4266_01198	B4510_03351	B4880_00900	B5780_01956	B5914_01075	B_albus_N35-10-2_GCF_001884185_04432	B_anthracis_Vollum_GCF_000742895_02662	B_cereus_ATCC_14579_GCF_000007825_03936	B_fungorum_17-SMS-01_GCF_002746455_00647	B_hominis_BML-BC059_GCF_018332515_00321	B_luti_TD41_GCF_001884105_04978	B_mobilis_0711P9-1_GCF_001884045_01486	B_mycoides_DSM_2048_GCF_000003925_03457	B_nitratireducens_4049_GCF_001884135_00389	B_pacificus_EB422_GCF_001884025_00649	B_paramobilis_BML-BC017_GCF_018332495_01093	B_paramycoides_NH24A2_GCF_001884235_02705	B_paranthracis_Mn5_GCF_001883995_01289	B_pretiosus_SAICEU11T_GCF_025916425_00531	B_proteolyticus_TD42_GCF_001884065_03855	B_sanguinis_BML-BC004_GCF_018332475_00547	B_thuringiensis_serovar_berliner_ATCC_10792_GCF_000161615_03586	B_toyonensis_BCT-7112_GCF_000496285_01074	B_tropicus_N24_GCF_001884035_05172	B_weihenstephanensis_WSBC_10204_GCF_000775975_01125	B_wiedmannii_FSL_W8-0169_GCF_001583695_01402	C0780_00922
proS_1		Proline--tRNA ligase	118	118	1	215	62105				1700	1700	1700	3001787537_02237	3001927717_01325	3002861066_01646	3003598852_01907	3004184083_01656	A9013_03582	B0818_01861	B1357_00937	B4264_00852	B4266_01200	B4510_03349	B4880_00898	B5780_01954	B5914_01077	B_albus_N35-10-2_GCF_001884185_04434	B_anthracis_Vollum_GCF_000742895_02660	B_cereus_ATCC_14579_GCF_000007825_03934	B_fungorum_17-SMS-01_GCF_002746455_00649	B_hominis_BML-BC059_GCF_018332515_00323	B_luti_TD41_GCF_001884105_04980	B_mobilis_0711P9-1_GCF_001884045_01488	B_mycoides_DSM_2048_GCF_000003925_03459	B_nitratireducens_4049_GCF_001884135_00387	B_pacificus_EB422_GCF_001884025_00651	B_paramobilis_BML-BC017_GCF_018332495_01095	B_paramycoides_NH24A2_GCF_001884235_02707	B_paranthracis_Mn5_GCF_001883995_01287	B_pretiosus_SAICEU11T_GCF_025916425_00533	B_proteolyticus_TD42_GCF_001884065_03853	B_sanguinis_BML-BC004_GCF_018332475_00545	B_thuringiensis_serovar_berliner_ATCC_10792_GCF_000161615_03588	B_toyonensis_BCT-7112_GCF_000496285_01072	B_tropicus_N24_GCF_001884035_05174	B_weihenstephanensis_WSBC_10204_GCF_000775975_01127	B_wiedmannii_FSL_W8-0169_GCF_001583695_01400	C0780_00924
rplGA		putative ribosomal protein YlxQ	118	118	1	215	62095				311	311	311	3001787537_02242	3001927717_01330	3002861066_01651	3003598852_01912	3004184083_01661	A9013_03587	B0818_01866	B1357_00932	B4264_00847	B4266_01205	B4510_03344	B4880_00893	B5780_01949	B5914_01082	B_albus_N35-10-2_GCF_001884185_04439	B_anthracis_Vollum_GCF_000742895_02655	B_cereus_ATCC_14579_GCF_000007825_03929	B_fungorum_17-SMS-01_GCF_002746455_00654	B_hominis_BML-BC059_GCF_018332515_00328	B_luti_TD41_GCF_001884105_04985	B_mobilis_0711P9-1_GCF_001884045_01493	B_mycoides_DSM_2048_GCF_000003925_03464	B_nitratireducens_4049_GCF_001884135_00382	B_pacificus_EB422_GCF_001884025_00659	B_paramobilis_BML-BC017_GCF_018332495_01100	B_paramycoides_NH24A2_GCF_001884235_02712	B_paranthracis_Mn5_GCF_001883995_01282	B_pretiosus_SAICEU11T_GCF_025916425_00541	B_proteolyticus_TD42_GCF_001884065_03848	B_sanguinis_BML-BC004_GCF_018332475_00540	B_thuringiensis_serovar_berliner_ATCC_10792_GCF_000161615_03593	B_toyonensis_BCT-7112_GCF_000496285_01067	B_tropicus_N24_GCF_001884035_05179	B_weihenstephanensis_WSBC_10204_GCF_000775975_01132	B_wiedmannii_FSL_W8-0169_GCF_001583695_01395	C0780_00929
group_12699		putative zinc protease	118	118	1	215	62083				1241	1241	1241	3001787537_02251	3001927717_01339	3002861066_01660	3003598852_01921	3004184083_01670	A9013_03596	B0818_01875	B1357_00923	B4264_00838	B4266_01214	B4510_03335	B4880_00884	B5780_01940	B5914_01091	B_albus_N35-10-2_GCF_001884185_04448	B_anthracis_Vollum_GCF_000742895_02646	B_cereus_ATCC_14579_GCF_000007825_03920	B_fungorum_17-SMS-01_GCF_002746455_00663	B_hominis_BML-BC059_GCF_018332515_03050	B_luti_TD41_GCF_001884105_04994	B_mobilis_0711P9-1_GCF_001884045_01502	B_mycoides_DSM_2048_GCF_000003925_03473	B_nitratireducens_4049_GCF_001884135_00373	B_pacificus_EB422_GCF_001884025_00668	B_paramobilis_BML-BC017_GCF_018332495_01109	B_paramycoides_NH24A2_GCF_001884235_02721	B_paranthracis_Mn5_GCF_001883995_01273	B_pretiosus_SAICEU11T_GCF_025916425_00550	B_proteolyticus_TD42_GCF_001884065_03839	B_sanguinis_BML-BC004_GCF_018332475_01413	B_thuringiensis_serovar_berliner_ATCC_10792_GCF_000161615_03603	B_toyonensis_BCT-7112_GCF_000496285_01058	B_tropicus_N24_GCF_001884035_05188	B_weihenstephanensis_WSBC_10204_GCF_000775975_01141	B_wiedmannii_FSL_W8-0169_GCF_001583695_01386	C0780_00938
dapA_1		4-hydroxy-tetrahydrodipicolinate synthase	118	118	1	215	62054				878	878	878	3001787537_02257	3001927717_01345	3002861066_01666	3003598852_01927	3004184083_01676	A9013_03602	B0818_01881	B1357_00917	B4264_00832	B4266_01220	B4510_03329	B4880_00878	B5780_04555	B5914_04803	B_albus_N35-10-2_GCF_001884185_04513	B_anthracis_Vollum_GCF_000742895_02640	B_cereus_ATCC_14579_GCF_000007825_03914	B_fungorum_17-SMS-01_GCF_002746455_00669	B_hominis_BML-BC059_GCF_018332515_03044	B_luti_TD41_GCF_001884105_05000	B_mobilis_0711P9-1_GCF_001884045_01508	B_mycoides_DSM_2048_GCF_000003925_03479	B_nitratireducens_4049_GCF_001884135_00367	B_pacificus_EB422_GCF_001884025_00674	B_paramobilis_BML-BC017_GCF_018332495_01115	B_paramycoides_NH24A2_GCF_001884235_02782	B_paranthracis_Mn5_GCF_001883995_01267	B_pretiosus_SAICEU11T_GCF_025916425_00556	B_proteolyticus_TD42_GCF_001884065_03833	B_sanguinis_BML-BC004_GCF_018332475_01407	B_thuringiensis_serovar_berliner_ATCC_10792_GCF_000161615_06115	B_toyonensis_BCT-7112_GCF_000496285_01052	B_tropicus_N24_GCF_001884035_05199	B_weihenstephanensis_WSBC_10204_GCF_000775975_01147	B_wiedmannii_FSL_W8-0169_GCF_001583695_01294	C0780_00944
group_12705		hypothetical protein	118	118	1	215	61999				866	866	866	3001787537_02281	3001927717_01369	3002861066_01690	3003598852_01952	3004184083_01700	A9013_03627	B0818_05422	B1357_00892	B4264_00808	B4266_01244	B4510_03304	B4880_00852	B5780_04530	B5914_04778	B_albus_N35-10-2_GCF_001884185_04538	B_anthracis_Vollum_GCF_000742895_02614	B_cereus_ATCC_14579_GCF_000007825_03888	B_fungorum_17-SMS-01_GCF_002746455_00694	B_hominis_BML-BC059_GCF_018332515_01841	B_luti_TD41_GCF_001884105_05026	B_mobilis_0711P9-1_GCF_001884045_01532	B_mycoides_DSM_2048_GCF_000003925_03504	B_nitratireducens_4049_GCF_001884135_00343	B_pacificus_EB422_GCF_001884025_00699	B_paramobilis_BML-BC017_GCF_018332495_03666	B_paramycoides_NH24A2_GCF_001884235_02806	B_paranthracis_Mn5_GCF_001883995_01243	B_pretiosus_SAICEU11T_GCF_025916425_00580	B_proteolyticus_TD42_GCF_001884065_03807	B_sanguinis_BML-BC004_GCF_018332475_04070	B_thuringiensis_serovar_berliner_ATCC_10792_GCF_000161615_03469	B_toyonensis_BCT-7112_GCF_000496285_01026	B_tropicus_N24_GCF_001884035_05226	B_weihenstephanensis_WSBC_10204_GCF_000775975_01171	B_wiedmannii_FSL_W8-0169_GCF_001583695_01318	C0780_00969
cotE		Spore coat protein E	118	118	1	215	61996				542	542	542	3001787537_02284	3001927717_01372	3002861066_01693	3003598852_01955	3004184083_01703	A9013_03630	B0818_05419	B1357_00889	B4264_00805	B4266_01247	B4510_03301	B4880_00849	B5780_04527	B5914_04775	B_albus_N35-10-2_GCF_001884185_04541	B_anthracis_Vollum_GCF_000742895_02611	B_cereus_ATCC_14579_GCF_000007825_03885	B_fungorum_17-SMS-01_GCF_002746455_00697	B_hominis_BML-BC059_GCF_018332515_01844	B_luti_TD41_GCF_001884105_05029	B_mobilis_0711P9-1_GCF_001884045_01535	B_mycoides_DSM_2048_GCF_000003925_03507	B_nitratireducens_4049_GCF_001884135_00340	B_pacificus_EB422_GCF_001884025_00702	B_paramobilis_BML-BC017_GCF_018332495_03669	B_paramycoides_NH24A2_GCF_001884235_02809	B_paranthracis_Mn5_GCF_001883995_01240	B_pretiosus_SAICEU11T_GCF_025916425_00583	B_proteolyticus_TD42_GCF_001884065_03804	B_sanguinis_BML-BC004_GCF_018332475_04073	B_thuringiensis_serovar_berliner_ATCC_10792_GCF_000161615_03472	B_toyonensis_BCT-7112_GCF_000496285_01023	B_tropicus_N24_GCF_001884035_05229	B_weihenstephanensis_WSBC_10204_GCF_000775975_01174	B_wiedmannii_FSL_W8-0169_GCF_001583695_01321	C0780_00972
csoR		Copper-sensing transcriptional repressor CsoR	118	118	1	215	61838				302	302	302	3001787537_02332	3001927717_01420	3002861066_01741	3003598852_01990	3004184083_01751	A9013_03668	B0818_05078	B1357_00842	B4264_00768	B4266_01284	B4510_03244	B4880_00810	B5780_04488	B5914_04730	B_albus_N35-10-2_GCF_001884185_02213	B_anthracis_Vollum_GCF_000742895_02569	B_cereus_ATCC_14579_GCF_000007825_03847	B_fungorum_17-SMS-01_GCF_002746455_00736	B_hominis_BML-BC059_GCF_018332515_04615	B_luti_TD41_GCF_001884105_05066	B_mobilis_0711P9-1_GCF_001884045_01587	B_mycoides_DSM_2048_GCF_000003925_03554	B_nitratireducens_4049_GCF_001884135_00292	B_pacificus_EB422_GCF_001884025_00741	B_paramobilis_BML-BC017_GCF_018332495_04192	B_paramycoides_NH24A2_GCF_001884235_02843	B_paranthracis_Mn5_GCF_001883995_01193	B_pretiosus_SAICEU11T_GCF_025916425_04234	B_proteolyticus_TD42_GCF_001884065_03772	B_sanguinis_BML-BC004_GCF_018332475_05131	B_thuringiensis_serovar_berliner_ATCC_10792_GCF_000161615_03512	B_toyonensis_BCT-7112_GCF_000496285_00983	B_tropicus_N24_GCF_001884035_05272	B_weihenstephanensis_WSBC_10204_GCF_000775975_01219	B_wiedmannii_FSL_W8-0169_GCF_001583695_01359	C0780_01015
mbl		Cell shape-determining protein Mbl	118	118	1	215	46292				1001	1001	1001	3001787537_02628	3001927717_05440	3002861066_02890	3003598852_01564	3004184083_01805	A9013_01518	B0818_01496	B1357_02508	B4264_02358	B4266_03997	B4510_03613	B4880_03810	B5780_02852	B5914_02244	B_albus_N35-10-2_GCF_001884185_03780	B_anthracis_Vollum_GCF_000742895_04173	B_cereus_ATCC_14579_GCF_000007825_05437	B_fungorum_17-SMS-01_GCF_002746455_01705	B_hominis_BML-BC059_GCF_018332515_03535	B_luti_TD41_GCF_001884105_02308	B_mobilis_0711P9-1_GCF_001884045_05199	B_mycoides_DSM_2048_GCF_000003925_04893	B_nitratireducens_4049_GCF_001884135_02822	B_pacificus_EB422_GCF_001884025_03662	B_paramobilis_BML-BC017_GCF_018332495_03512	B_paramycoides_NH24A2_GCF_001884235_01004	B_paranthracis_Mn5_GCF_001883995_02819	B_pretiosus_SAICEU11T_GCF_025916425_03991	B_proteolyticus_TD42_GCF_001884065_00203	B_sanguinis_BML-BC004_GCF_018332475_02245	B_thuringiensis_serovar_berliner_ATCC_10792_GCF_000161615_05070	B_toyonensis_BCT-7112_GCF_000496285_02542	B_tropicus_N24_GCF_001884035_01460	B_weihenstephanensis_WSBC_10204_GCF_000775975_04371	B_wiedmannii_FSL_W8-0169_GCF_001583695_05433	C0780_03649
murA1		UDP-N-acetylglucosamine 1-carboxyvinyltransferase 1	118	118	1	215	46337				1304	1304	1304	3001787537_02636	3001927717_05448	3002861066_02882	3003598852_01572	3004184083_01813	A9013_01525	B0818_01489	B1357_02516	B4264_02366	B4266_03989	B4510_03606	B4880_03819	B5780_02859	B5914_02253	B_albus_N35-10-2_GCF_001884185_03789	B_anthracis_Vollum_GCF_000742895_04182	B_cereus_ATCC_14579_GCF_000007825_05445	B_fungorum_17-SMS-01_GCF_002746455_01696	B_hominis_BML-BC059_GCF_018332515_03543	B_luti_TD41_GCF_001884105_02300	B_mobilis_0711P9-1_GCF_001884045_05207	B_mycoides_DSM_2048_GCF_000003925_04885	B_nitratireducens_4049_GCF_001884135_02830	B_pacificus_EB422_GCF_001884025_03669	B_paramobilis_BML-BC017_GCF_018332495_03520	B_paramycoides_NH24A2_GCF_001884235_01013	B_paranthracis_Mn5_GCF_001883995_02811	B_pretiosus_SAICEU11T_GCF_025916425_04000	B_proteolyticus_TD42_GCF_001884065_05953	B_sanguinis_BML-BC004_GCF_018332475_02234	B_thuringiensis_serovar_berliner_ATCC_10792_GCF_000161615_05063	B_toyonensis_BCT-7112_GCF_000496285_02549	B_tropicus_N24_GCF_001884035_01468	B_weihenstephanensis_WSBC_10204_GCF_000775975_04361	B_wiedmannii_FSL_W8-0169_GCF_001583695_05442	C0780_03641
atpC		ATP synthase epsilon chain	118	118	1	215	46372				401	401	401	3001787537_02653	3001927717_03564	3002861066_02865	3003598852_01588	3004184083_01830	A9013_01542	B0818_01472	B1357_02533	B4264_02383	B4266_03573	B4510_03589	B4880_04935	B5780_02876	B5914_02270	B_albus_N35-10-2_GCF_001884185_02502	B_anthracis_Vollum_GCF_000742895_04200	B_cereus_ATCC_14579_GCF_000007825_05463	B_fungorum_17-SMS-01_GCF_002746455_01679	B_hominis_BML-BC059_GCF_018332515_03069	B_luti_TD41_GCF_001884105_02283	B_mobilis_0711P9-1_GCF_001884045_05224	B_mycoides_DSM_2048_GCF_000003925_04867	B_nitratireducens_4049_GCF_001884135_02847	B_pacificus_EB422_GCF_001884025_00767	B_paramobilis_BML-BC017_GCF_018332495_00598	B_paramycoides_NH24A2_GCF_001884235_01029	B_paranthracis_Mn5_GCF_001883995_02046	B_pretiosus_SAICEU11T_GCF_025916425_04017	B_proteolyticus_TD42_GCF_001884065_00501	B_sanguinis_BML-BC004_GCF_018332475_02217	B_thuringiensis_serovar_berliner_ATCC_10792_GCF_000161615_05141	B_toyonensis_BCT-7112_GCF_000496285_02566	B_tropicus_N24_GCF_001884035_03591	B_weihenstephanensis_WSBC_10204_GCF_000775975_04343	B_wiedmannii_FSL_W8-0169_GCF_001583695_05459	C0780_03624
atpH		ATP synthase subunit delta	118	118	1	215	46376				542	542	542	3001787537_02657	3001927717_03568	3002861066_02861	3003598852_01592	3004184083_01834	A9013_01546	B0818_01468	B1357_02537	B4264_02387	B4266_03569	B4510_03585	B4880_04939	B5780_02880	B5914_02274	B_albus_N35-10-2_GCF_001884185_02498	B_anthracis_Vollum_GCF_000742895_04204	B_cereus_ATCC_14579_GCF_000007825_05467	B_fungorum_17-SMS-01_GCF_002746455_01675	B_hominis_BML-BC059_GCF_018332515_03065	B_luti_TD41_GCF_001884105_02278	B_mobilis_0711P9-1_GCF_001884045_05227	B_mycoides_DSM_2048_GCF_000003925_04863	B_nitratireducens_4049_GCF_001884135_02851	B_pacificus_EB422_GCF_001884025_00771	B_paramobilis_BML-BC017_GCF_018332495_00594	B_paramycoides_NH24A2_GCF_001884235_01033	B_paranthracis_Mn5_GCF_001883995_02042	B_pretiosus_SAICEU11T_GCF_025916425_04021	B_proteolyticus_TD42_GCF_001884065_00497	B_sanguinis_BML-BC004_GCF_018332475_02213	B_thuringiensis_serovar_berliner_ATCC_10792_GCF_000161615_05137	B_toyonensis_BCT-7112_GCF_000496285_02570	B_tropicus_N24_GCF_001884035_03595	B_weihenstephanensis_WSBC_10204_GCF_000775975_04339	B_wiedmannii_FSL_W8-0169_GCF_001583695_05463	C0780_03620
atpB		ATP synthase subunit a	118	118	1	215	46379				719	719	719	3001787537_02660	3001927717_03571	3002861066_02858	3003598852_01595	3004184083_01837	A9013_01549	B0818_01465	B1357_02540	B4264_02390	B4266_03566	B4510_03582	B4880_04942	B5780_02883	B5914_02277	B_albus_N35-10-2_GCF_001884185_02495	B_anthracis_Vollum_GCF_000742895_04207	B_cereus_ATCC_14579_GCF_000007825_05470	B_fungorum_17-SMS-01_GCF_002746455_01672	B_hominis_BML-BC059_GCF_018332515_03062	B_luti_TD41_GCF_001884105_02275	B_mobilis_0711P9-1_GCF_001884045_05230	B_mycoides_DSM_2048_GCF_000003925_04860	B_nitratireducens_4049_GCF_001884135_02854	B_pacificus_EB422_GCF_001884025_00774	B_paramobilis_BML-BC017_GCF_018332495_00591	B_paramycoides_NH24A2_GCF_001884235_01036	B_paranthracis_Mn5_GCF_001883995_02039	B_pretiosus_SAICEU11T_GCF_025916425_04024	B_proteolyticus_TD42_GCF_001884065_00494	B_sanguinis_BML-BC004_GCF_018332475_02210	B_thuringiensis_serovar_berliner_ATCC_10792_GCF_000161615_05134	B_toyonensis_BCT-7112_GCF_000496285_02573	B_tropicus_N24_GCF_001884035_03598	B_weihenstephanensis_WSBC_10204_GCF_000775975_04336	B_wiedmannii_FSL_W8-0169_GCF_001583695_05466	C0780_03617
group_12747		hypothetical protein	118	118	1	215	46381				224	224	224	3001787537_02662	3001927717_03573	3002861066_02856	3003598852_01597	3004184083_01839	A9013_01551	B0818_01463	B1357_02542	B4264_02392	B4266_03564	B4510_03580	B4880_04944	B5780_02885	B5914_02279	B_albus_N35-10-2_GCF_001884185_02493	B_anthracis_Vollum_GCF_000742895_04209	B_cereus_ATCC_14579_GCF_000007825_05472	B_fungorum_17-SMS-01_GCF_002746455_01670	B_hominis_BML-BC059_GCF_018332515_03060	B_luti_TD41_GCF_001884105_02273	B_mobilis_0711P9-1_GCF_001884045_05232	B_mycoides_DSM_2048_GCF_000003925_04858	B_nitratireducens_4049_GCF_001884135_02856	B_pacificus_EB422_GCF_001884025_00776	B_paramobilis_BML-BC017_GCF_018332495_00589	B_paramycoides_NH24A2_GCF_001884235_01038	B_paranthracis_Mn5_GCF_001883995_02037	B_pretiosus_SAICEU11T_GCF_025916425_04026	B_proteolyticus_TD42_GCF_001884065_00492	B_sanguinis_BML-BC004_GCF_018332475_02208	B_thuringiensis_serovar_berliner_ATCC_10792_GCF_000161615_05132	B_toyonensis_BCT-7112_GCF_000496285_02575	B_tropicus_N24_GCF_001884035_03600	B_weihenstephanensis_WSBC_10204_GCF_000775975_04334	B_wiedmannii_FSL_W8-0169_GCF_001583695_05468	C0780_03615
rpmE2		50S ribosomal protein L31 type B	118	118	1	215	46417				245	245	245	3001787537_02679	3001927717_03590	3002861066_02839	3003598852_01616	3004184083_01859	A9013_01568	B0818_01444	B1357_02561	B4264_02411	B4266_03545	B4510_03562	B4880_04962	B5780_02903	B5914_02297	B_albus_N35-10-2_GCF_001884185_02474	B_anthracis_Vollum_GCF_000742895_04226	B_cereus_ATCC_14579_GCF_000007825_05491	B_fungorum_17-SMS-01_GCF_002746455_01652	B_hominis_BML-BC059_GCF_018332515_02342	B_luti_TD41_GCF_001884105_01735	B_mobilis_0711P9-1_GCF_001884045_05251	B_mycoides_DSM_2048_GCF_000003925_04840	B_nitratireducens_4049_GCF_001884135_02873	B_pacificus_EB422_GCF_001884025_00795	B_paramobilis_BML-BC017_GCF_018332495_00569	B_paramycoides_NH24A2_GCF_001884235_01055	B_paranthracis_Mn5_GCF_001883995_02019	B_pretiosus_SAICEU11T_GCF_025916425_04044	B_proteolyticus_TD42_GCF_001884065_00475	B_sanguinis_BML-BC004_GCF_018332475_02190	B_thuringiensis_serovar_berliner_ATCC_10792_GCF_000161615_05114	B_toyonensis_BCT-7112_GCF_000496285_02593	B_tropicus_N24_GCF_001884035_03618	B_weihenstephanensis_WSBC_10204_GCF_000775975_04316	B_wiedmannii_FSL_W8-0169_GCF_001583695_05486	C0780_03597
spo0F		Sporulation initiation phosphotransferase F	118	118	1	215	46424				323	368	367	3001787537_02684	3001927717_03595	3002861066_02834	3003598852_01621	3004184083_01864	A9013_01573	B0818_01439	B1357_02566	B4264_02416	B4266_03540	B4510_03557	B4880_04967	B5780_02908	B5914_02302	B_albus_N35-10-2_GCF_001884185_02469	B_anthracis_Vollum_GCF_000742895_04231	B_cereus_ATCC_14579_GCF_000007825_05496	B_fungorum_17-SMS-01_GCF_002746455_01647	B_hominis_BML-BC059_GCF_018332515_02347	B_luti_TD41_GCF_001884105_01740	B_mobilis_0711P9-1_GCF_001884045_05256	B_mycoides_DSM_2048_GCF_000003925_04834	B_nitratireducens_4049_GCF_001884135_02879	B_pacificus_EB422_GCF_001884025_00800	B_paramobilis_BML-BC017_GCF_018332495_00564	B_paramycoides_NH24A2_GCF_001884235_01061	B_paranthracis_Mn5_GCF_001883995_02014	B_pretiosus_SAICEU11T_GCF_025916425_04049	B_proteolyticus_TD42_GCF_001884065_00470	B_sanguinis_BML-BC004_GCF_018332475_02185	B_thuringiensis_serovar_berliner_ATCC_10792_GCF_000161615_05109	B_toyonensis_BCT-7112_GCF_000496285_02599	B_tropicus_N24_GCF_001884035_03623	B_weihenstephanensis_WSBC_10204_GCF_000775975_04310	B_wiedmannii_FSL_W8-0169_GCF_001583695_00196	C0780_03592
group_12753		hypothetical protein	118	118	1	215	46558				1037	1037	1037	3001787537_02711	3001927717_03622	3002861066_02807	3003598852_01652	3004184083_01894	A9013_01604	B0818_02978	B1357_02594	B4264_02446	B4266_03510	B4510_04708	B4880_04219	B5780_02936	B5914_02331	B_albus_N35-10-2_GCF_001884185_02440	B_anthracis_Vollum_GCF_000742895_04264	B_cereus_ATCC_14579_GCF_000007825_05528	B_fungorum_17-SMS-01_GCF_002746455_03155	B_hominis_BML-BC059_GCF_018332515_02436	B_luti_TD41_GCF_001884105_01769	B_mobilis_0711P9-1_GCF_001884045_04872	B_mycoides_DSM_2048_GCF_000003925_04929	B_nitratireducens_4049_GCF_001884135_02906	B_pacificus_EB422_GCF_001884025_00830	B_paramobilis_BML-BC017_GCF_018332495_03778	B_paramycoides_NH24A2_GCF_001884235_04006	B_paranthracis_Mn5_GCF_001883995_04465	B_pretiosus_SAICEU11T_GCF_025916425_04080	B_proteolyticus_TD42_GCF_001884065_00444	B_sanguinis_BML-BC004_GCF_018332475_01437	B_thuringiensis_serovar_berliner_ATCC_10792_GCF_000161615_05224	B_toyonensis_BCT-7112_GCF_000496285_02626	B_tropicus_N24_GCF_001884035_03760	B_weihenstephanensis_WSBC_10204_GCF_000775975_04284	B_wiedmannii_FSL_W8-0169_GCF_001583695_00226	C0780_03565
fpuD_1		Petrobactin import ATP-binding protein FpuD	118	118	1	215	46570				812	812	812	3001787537_02723	3001927717_03634	3002861066_02795	3003598852_01664	3004184083_01906	A9013_01616	B0818_02966	B1357_02606	B4264_02458	B4266_03498	B4510_04696	B4880_04231	B5780_02948	B5914_02343	B_albus_N35-10-2_GCF_001884185_02428	B_anthracis_Vollum_GCF_000742895_04276	B_cereus_ATCC_14579_GCF_000007825_05541	B_fungorum_17-SMS-01_GCF_002746455_03167	B_hominis_BML-BC059_GCF_018332515_02333	B_luti_TD41_GCF_001884105_01781	B_mobilis_0711P9-1_GCF_001884045_04884	B_mycoides_DSM_2048_GCF_000003925_04941	B_nitratireducens_4049_GCF_001884135_02918	B_pacificus_EB422_GCF_001884025_00842	B_paramobilis_BML-BC017_GCF_018332495_04776	B_paramycoides_NH24A2_GCF_001884235_03781	B_paranthracis_Mn5_GCF_001883995_04477	B_pretiosus_SAICEU11T_GCF_025916425_04092	B_proteolyticus_TD42_GCF_001884065_00432	B_sanguinis_BML-BC004_GCF_018332475_03633	B_thuringiensis_serovar_berliner_ATCC_10792_GCF_000161615_05212	B_toyonensis_BCT-7112_GCF_000496285_02638	B_tropicus_N24_GCF_001884035_03772	B_weihenstephanensis_WSBC_10204_GCF_000775975_04272	B_wiedmannii_FSL_W8-0169_GCF_001583695_00238	C0780_03553
group_12756		hypothetical protein	118	118	1	215	46661				494	632	630	3001787537_02764	3001927717_03675	3002861066_02754	3003598852_01705	3004184083_01947	A9013_01657	B0818_02925	B1357_02647	B4264_02499	B4266_03457	B4510_04655	B4880_04273	B5780_04398	B5914_02384	B_albus_N35-10-2_GCF_001884185_00498	B_anthracis_Vollum_GCF_000742895_04321	B_cereus_ATCC_14579_GCF_000007825_05582	B_fungorum_17-SMS-01_GCF_002746455_03207	B_hominis_BML-BC059_GCF_018332515_00381	B_luti_TD41_GCF_001884105_01820	B_mobilis_0711P9-1_GCF_001884045_04926	B_mycoides_DSM_2048_GCF_000003925_04982	B_nitratireducens_4049_GCF_001884135_02959	B_pacificus_EB422_GCF_001884025_00882	B_paramobilis_BML-BC017_GCF_018332495_00913	B_paramycoides_NH24A2_GCF_001884235_03739	B_paranthracis_Mn5_GCF_001883995_04518	B_pretiosus_SAICEU11T_GCF_025916425_04133	B_proteolyticus_TD42_GCF_001884065_00389	B_sanguinis_BML-BC004_GCF_018332475_00080	B_thuringiensis_serovar_berliner_ATCC_10792_GCF_000161615_05171	B_toyonensis_BCT-7112_GCF_000496285_02679	B_tropicus_N24_GCF_001884035_03813	B_weihenstephanensis_WSBC_10204_GCF_000775975_04231	B_wiedmannii_FSL_W8-0169_GCF_001583695_00279	C0780_03512
group_12761		hypothetical protein	118	118	1	215	29448				1088	1088	1088	3001787537_02804	3001927717_02368	3002861066_02918	3003598852_03543	3004184083_02682	A9013_03879	B0818_03801	B1357_04795	B4264_03079	B4266_03182	B4510_05341	B4880_04855	B5780_04665	B5914_03548	B_albus_N35-10-2_GCF_001884185_00613	B_anthracis_Vollum_GCF_000742895_04962	B_cereus_ATCC_14579_GCF_000007825_00519	B_fungorum_17-SMS-01_GCF_002746455_04895	B_hominis_BML-BC059_GCF_018332515_01289	B_luti_TD41_GCF_001884105_01240	B_mobilis_0711P9-1_GCF_001884045_04740	B_mycoides_DSM_2048_GCF_000003925_00459	B_nitratireducens_4049_GCF_001884135_04699	B_pacificus_EB422_GCF_001884025_01274	B_paramobilis_BML-BC017_GCF_018332495_03683	B_paramycoides_NH24A2_GCF_001884235_02376	B_paranthracis_Mn5_GCF_001883995_03210	B_pretiosus_SAICEU11T_GCF_025916425_02667	B_proteolyticus_TD42_GCF_001884065_02169	B_sanguinis_BML-BC004_GCF_018332475_00215	B_thuringiensis_serovar_berliner_ATCC_10792_GCF_000161615_00465	B_toyonensis_BCT-7112_GCF_000496285_03258	B_tropicus_N24_GCF_001884035_00353	B_weihenstephanensis_WSBC_10204_GCF_000775975_05126	B_wiedmannii_FSL_W8-0169_GCF_001583695_03577	C0780_04060
sspK		Small, acid-soluble spore protein K	118	118	1	215	29464				158	158	158	3001787537_02813	3001927717_02359	3002861066_02927	3003598852_03534	3004184083_02673	A9013_03870	B0818_03792	B1357_04804	B4264_03088	B4266_03173	B4510_05332	B4880_04846	B5780_04674	B5914_03539	B_albus_N35-10-2_GCF_001884185_00603	B_anthracis_Vollum_GCF_000742895_04953	B_cereus_ATCC_14579_GCF_000007825_00510	B_fungorum_17-SMS-01_GCF_002746455_04886	B_hominis_BML-BC059_GCF_018332515_01298	B_luti_TD41_GCF_001884105_01249	B_mobilis_0711P9-1_GCF_001884045_04749	B_mycoides_DSM_2048_GCF_000003925_00450	B_nitratireducens_4049_GCF_001884135_04690	B_pacificus_EB422_GCF_001884025_01264	B_paramobilis_BML-BC017_GCF_018332495_02318	B_paramycoides_NH24A2_GCF_001884235_02367	B_paranthracis_Mn5_GCF_001883995_03201	B_pretiosus_SAICEU11T_GCF_025916425_02658	B_proteolyticus_TD42_GCF_001884065_02160	B_sanguinis_BML-BC004_GCF_018332475_00225	B_thuringiensis_serovar_berliner_ATCC_10792_GCF_000161615_00456	B_toyonensis_BCT-7112_GCF_000496285_03249	B_tropicus_N24_GCF_001884035_00344	B_weihenstephanensis_WSBC_10204_GCF_000775975_05117	B_wiedmannii_FSL_W8-0169_GCF_001583695_02553	C0780_04051
group_12763		hypothetical protein	118	118	1	215	29465				152	152	152	3001787537_02814	3001927717_02358	3002861066_02928	3003598852_03533	3004184083_02672	A9013_03869	B0818_03791	B1357_04805	B4264_03089	B4266_03172	B4510_05331	B4880_04845	B5780_04675	B5914_03538	B_albus_N35-10-2_GCF_001884185_00602	B_anthracis_Vollum_GCF_000742895_04952	B_cereus_ATCC_14579_GCF_000007825_00509	B_fungorum_17-SMS-01_GCF_002746455_04885	B_hominis_BML-BC059_GCF_018332515_01299	B_luti_TD41_GCF_001884105_01250	B_mobilis_0711P9-1_GCF_001884045_04750	B_mycoides_DSM_2048_GCF_000003925_00449	B_nitratireducens_4049_GCF_001884135_04689	B_pacificus_EB422_GCF_001884025_01263	B_paramobilis_BML-BC017_GCF_018332495_02319	B_paramycoides_NH24A2_GCF_001884235_02366	B_paranthracis_Mn5_GCF_001883995_03200	B_pretiosus_SAICEU11T_GCF_025916425_02657	B_proteolyticus_TD42_GCF_001884065_02159	B_sanguinis_BML-BC004_GCF_018332475_00226	B_thuringiensis_serovar_berliner_ATCC_10792_GCF_000161615_00455	B_toyonensis_BCT-7112_GCF_000496285_03248	B_tropicus_N24_GCF_001884035_00343	B_weihenstephanensis_WSBC_10204_GCF_000775975_05116	B_wiedmannii_FSL_W8-0169_GCF_001583695_02552	C0780_04050
glsA		Glutaminase	118	118	1	215	29518				929	929	929	3001787537_02832	3001927717_02340	3002861066_02946	3003598852_03514	3004184083_02654	A9013_03850	B0818_03772	B1357_04824	B4264_03108	B4266_03153	B4510_05312	B4880_04826	B5780_04693	B5914_03519	B_albus_N35-10-2_GCF_001884185_00584	B_anthracis_Vollum_GCF_000742895_04932	B_cereus_ATCC_14579_GCF_000007825_00490	B_fungorum_17-SMS-01_GCF_002746455_04866	B_hominis_BML-BC059_GCF_018332515_01314	B_luti_TD41_GCF_001884105_01269	B_mobilis_0711P9-1_GCF_001884045_04769	B_mycoides_DSM_2048_GCF_000003925_00430	B_nitratireducens_4049_GCF_001884135_04671	B_pacificus_EB422_GCF_001884025_01244	B_paramobilis_BML-BC017_GCF_018332495_02608	B_paramycoides_NH24A2_GCF_001884235_02354	B_paranthracis_Mn5_GCF_001883995_03181	B_pretiosus_SAICEU11T_GCF_025916425_02638	B_proteolyticus_TD42_GCF_001884065_02140	B_sanguinis_BML-BC004_GCF_018332475_00244	B_thuringiensis_serovar_berliner_ATCC_10792_GCF_000161615_00437	B_toyonensis_BCT-7112_GCF_000496285_03226	B_tropicus_N24_GCF_001884035_00323	B_weihenstephanensis_WSBC_10204_GCF_000775975_05096	B_wiedmannii_FSL_W8-0169_GCF_001583695_02533	C0780_04031
group_12767		hypothetical protein	118	118	1	215	29608				182	182	182	3001787537_02846	3001927717_02326	3002861066_02960	3003598852_03499	3004184083_02639	A9013_03836	B0818_03757	B1357_04839	B4264_03123	B4266_03138	B4510_05297	B4880_04811	B5780_04708	B5914_03504	B_albus_N35-10-2_GCF_001884185_00568	B_anthracis_Vollum_GCF_000742895_04857	B_cereus_ATCC_14579_GCF_000007825_00471	B_fungorum_17-SMS-01_GCF_002746455_02800	B_hominis_BML-BC059_GCF_018332515_01329	B_luti_TD41_GCF_001884105_01284	B_mobilis_0711P9-1_GCF_001884045_04785	B_mycoides_DSM_2048_GCF_000003925_00416	B_nitratireducens_4049_GCF_001884135_04657	B_pacificus_EB422_GCF_001884025_01229	B_paramobilis_BML-BC017_GCF_018332495_03547	B_paramycoides_NH24A2_GCF_001884235_02339	B_paranthracis_Mn5_GCF_001883995_03166	B_pretiosus_SAICEU11T_GCF_025916425_02623	B_proteolyticus_TD42_GCF_001884065_02125	B_sanguinis_BML-BC004_GCF_018332475_01213	B_thuringiensis_serovar_berliner_ATCC_10792_GCF_000161615_00423	B_toyonensis_BCT-7112_GCF_000496285_03211	B_tropicus_N24_GCF_001884035_00308	B_weihenstephanensis_WSBC_10204_GCF_000775975_05082	B_wiedmannii_FSL_W8-0169_GCF_001583695_02518	C0780_04016
chaA		Ca(2+)/H(+) antiporter ChaA	118	118	1	215	29615				1055	1055	1055	3001787537_02849	3001927717_02323	3002861066_02963	3003598852_03496	3004184083_02636	A9013_03833	B0818_03754	B1357_04842	B4264_03126	B4266_03135	B4510_05294	B4880_04808	B5780_04711	B5914_03501	B_albus_N35-10-2_GCF_001884185_00565	B_anthracis_Vollum_GCF_000742895_04854	B_cereus_ATCC_14579_GCF_000007825_00468	B_fungorum_17-SMS-01_GCF_002746455_02803	B_hominis_BML-BC059_GCF_018332515_01332	B_luti_TD41_GCF_001884105_01287	B_mobilis_0711P9-1_GCF_001884045_04788	B_mycoides_DSM_2048_GCF_000003925_00413	B_nitratireducens_4049_GCF_001884135_04654	B_pacificus_EB422_GCF_001884025_01226	B_paramobilis_BML-BC017_GCF_018332495_03544	B_paramycoides_NH24A2_GCF_001884235_02336	B_paranthracis_Mn5_GCF_001883995_03163	B_pretiosus_SAICEU11T_GCF_025916425_02620	B_proteolyticus_TD42_GCF_001884065_02122	B_sanguinis_BML-BC004_GCF_018332475_01216	B_thuringiensis_serovar_berliner_ATCC_10792_GCF_000161615_00411	B_toyonensis_BCT-7112_GCF_000496285_03208	B_tropicus_N24_GCF_001884035_00305	B_weihenstephanensis_WSBC_10204_GCF_000775975_05079	B_wiedmannii_FSL_W8-0169_GCF_001583695_02515	C0780_04013
mutS2_1		Endonuclease MutS2	118	118	1	215	9487				1898	1934	1901	3001787537_03864	3001927717_02113	3002861066_02344	3003598852_02631	3004184083_03183	A9013_00710	B0818_03066	B1357_03536	B4264_00437	B4266_00312	B4510_01249	B4880_00562	B5780_01108	B5914_03227	B_albus_N35-10-2_GCF_001884185_04100	B_anthracis_Vollum_GCF_000742895_02273	B_cereus_ATCC_14579_GCF_000007825_03579	B_fungorum_17-SMS-01_GCF_002746455_03301	B_hominis_BML-BC059_GCF_018332515_04768	B_luti_TD41_GCF_001884105_02601	B_mobilis_0711P9-1_GCF_001884045_00210	B_mycoides_DSM_2048_GCF_000003925_03199	B_nitratireducens_4049_GCF_001884135_05072	B_pacificus_EB422_GCF_001884025_02368	B_paramobilis_BML-BC017_GCF_018332495_05278	B_paramycoides_NH24A2_GCF_001884235_01133	B_paranthracis_Mn5_GCF_001883995_01054	B_pretiosus_SAICEU11T_GCF_025916425_00780	B_proteolyticus_TD42_GCF_001884065_04931	B_sanguinis_BML-BC004_GCF_018332475_05066	B_thuringiensis_serovar_berliner_ATCC_10792_GCF_000161615_03283	B_toyonensis_BCT-7112_GCF_000496285_00715	B_tropicus_N24_GCF_001884035_00762	B_weihenstephanensis_WSBC_10204_GCF_000775975_01440	B_wiedmannii_FSL_W8-0169_GCF_001583695_03018	C0780_01262
yceD_1		General stress protein 16U	118	118	1	215	29644				578	584	583	3001787537_02868	3001927717_02304	3002861066_02982	3003598852_03477	3004184083_02617	A9013_03814	B0818_03735	B1357_04861	B4264_03145	B4266_03116	B4510_05272	B4880_04789	B5780_04730	B5914_03482	B_albus_N35-10-2_GCF_001884185_00522	B_anthracis_Vollum_GCF_000742895_04833	B_cereus_ATCC_14579_GCF_000007825_00449	B_fungorum_17-SMS-01_GCF_002746455_02823	B_hominis_BML-BC059_GCF_018332515_02829	B_luti_TD41_GCF_001884105_01307	B_mobilis_0711P9-1_GCF_001884045_04807	B_mycoides_DSM_2048_GCF_000003925_00393	B_nitratireducens_4049_GCF_001884135_04635	B_pacificus_EB422_GCF_001884025_01206	B_paramobilis_BML-BC017_GCF_018332495_03487	B_paramycoides_NH24A2_GCF_001884235_02316	B_paranthracis_Mn5_GCF_001883995_03143	B_pretiosus_SAICEU11T_GCF_025916425_02601	B_proteolyticus_TD42_GCF_001884065_02102	B_sanguinis_BML-BC004_GCF_018332475_01235	B_thuringiensis_serovar_berliner_ATCC_10792_GCF_000161615_00392	B_toyonensis_BCT-7112_GCF_000496285_03189	B_tropicus_N24_GCF_001884035_00286	B_weihenstephanensis_WSBC_10204_GCF_000775975_05060	B_wiedmannii_FSL_W8-0169_GCF_001583695_02495	C0780_03994
group_12780	metP_1	Methionine import system permease protein MetP	118	118	1	215	30189				665	665	665	3001787537_02965	3001927717_02207	3002861066_03078	3003598852_04541	3004184083_02520	A9013_03714	B0818_03687	B1357_04642	B4264_03248	B4266_03013	B4510_04889	B4880_04372	B5780_03853	B5914_03384	B_albus_N35-10-2_GCF_001884185_02277	B_anthracis_Vollum_GCF_000742895_04743	B_cereus_ATCC_14579_GCF_000007825_00354	B_fungorum_17-SMS-01_GCF_002746455_02927	B_hominis_BML-BC059_GCF_018332515_01832	B_luti_TD41_GCF_001884105_01402	B_mobilis_0711P9-1_GCF_001884045_03551	B_mycoides_DSM_2048_GCF_000003925_00367	B_nitratireducens_4049_GCF_001884135_04539	B_pacificus_EB422_GCF_001884025_04454	B_paramobilis_BML-BC017_GCF_018332495_00286	B_paramycoides_NH24A2_GCF_001884235_01548	B_paranthracis_Mn5_GCF_001883995_04876	B_pretiosus_SAICEU11T_GCF_025916425_01825	B_proteolyticus_TD42_GCF_001884065_04441	B_sanguinis_BML-BC004_GCF_018332475_04347	B_thuringiensis_serovar_berliner_ATCC_10792_GCF_000161615_00296	B_toyonensis_BCT-7112_GCF_000496285_03090	B_tropicus_N24_GCF_001884035_04043	B_weihenstephanensis_WSBC_10204_GCF_000775975_04966	B_wiedmannii_FSL_W8-0169_GCF_001583695_00850	C0780_03901
group_12781		hypothetical protein	118	118	1	215	28882				845	845	845	3001787537_02975	3001927717_02197	3002861066_03088	3003598852_04530	3004184083_02509	A9013_03704	B0818_03697	B1357_04653	B4264_03258	B4266_03003	B4510_04878	B4880_04361	B5780_03864	B5914_03373	B_albus_N35-10-2_GCF_001884185_02266	B_anthracis_Vollum_GCF_000742895_04732	B_cereus_ATCC_14579_GCF_000007825_00344	B_fungorum_17-SMS-01_GCF_002746455_02938	B_hominis_BML-BC059_GCF_018332515_01472	B_luti_TD41_GCF_001884105_01413	B_mobilis_0711P9-1_GCF_001884045_00066	B_mycoides_DSM_2048_GCF_000003925_00377	B_nitratireducens_4049_GCF_001884135_04529	B_pacificus_EB422_GCF_001884025_04443	B_paramobilis_BML-BC017_GCF_018332495_00275	B_paramycoides_NH24A2_GCF_001884235_01559	B_paranthracis_Mn5_GCF_001883995_04887	B_pretiosus_SAICEU11T_GCF_025916425_01836	B_proteolyticus_TD42_GCF_001884065_04431	B_sanguinis_BML-BC004_GCF_018332475_01986	B_thuringiensis_serovar_berliner_ATCC_10792_GCF_000161615_00286	B_toyonensis_BCT-7112_GCF_000496285_03080	B_tropicus_N24_GCF_001884035_04032	B_weihenstephanensis_WSBC_10204_GCF_000775975_04956	B_wiedmannii_FSL_W8-0169_GCF_001583695_00839	C0780_03890
pstC		Phosphate transport system permease protein PstC	118	118	1	215	10224				890	890	890	3001787537_02981	3001927717_02586	3002861066_02522	3003598852_05227	3004184083_03786	A9013_04449	B0818_02319	B1357_03958	B4264_03461	B4266_03380	B4510_04215	B4880_04005	B5780_02553	B5914_05441	B_albus_N35-10-2_GCF_001884185_05617	B_anthracis_Vollum_GCF_000742895_05166	B_cereus_ATCC_14579_GCF_000007825_00724	B_fungorum_17-SMS-01_GCF_002746455_03833	B_hominis_BML-BC059_GCF_018332515_04837	B_luti_TD41_GCF_001884105_01052	B_mobilis_0711P9-1_GCF_001884045_00053	B_mycoides_DSM_2048_GCF_000003925_00648	B_nitratireducens_4049_GCF_001884135_05461	B_pacificus_EB422_GCF_001884025_05194	B_paramobilis_BML-BC017_GCF_018332495_00210	B_paramycoides_NH24A2_GCF_001884235_00457	B_paranthracis_Mn5_GCF_001883995_02596	B_pretiosus_SAICEU11T_GCF_025916425_01532	B_proteolyticus_TD42_GCF_001884065_00021	B_sanguinis_BML-BC004_GCF_018332475_02337	B_thuringiensis_serovar_berliner_ATCC_10792_GCF_000161615_00693	B_toyonensis_BCT-7112_GCF_000496285_03464	B_tropicus_N24_GCF_001884035_02735	B_weihenstephanensis_WSBC_10204_GCF_000775975_04725	B_wiedmannii_FSL_W8-0169_GCF_001583695_05113	C0780_03691
qoxA		Quinol oxidase subunit 2	118	118	1	215	10261				875	875	875	3001787537_02994	3001927717_02599	3002861066_02535	3003598852_05240	3004184083_03773	A9013_04436	B0818_02306	B1357_03971	B4264_03448	B4266_03367	B4510_04202	B4880_03991	B5780_02541	B5914_05428	B_albus_N35-10-2_GCF_001884185_05604	B_anthracis_Vollum_GCF_000742895_05154	B_cereus_ATCC_14579_GCF_000007825_00710	B_fungorum_17-SMS-01_GCF_002746455_03845	B_hominis_BML-BC059_GCF_018332515_04578	B_luti_TD41_GCF_001884105_01039	B_mobilis_0711P9-1_GCF_001884045_00040	B_mycoides_DSM_2048_GCF_000003925_00635	B_nitratireducens_4049_GCF_001884135_05448	B_pacificus_EB422_GCF_001884025_05208	B_paramobilis_BML-BC017_GCF_018332495_00197	B_paramycoides_NH24A2_GCF_001884235_00444	B_paranthracis_Mn5_GCF_001883995_02609	B_pretiosus_SAICEU11T_GCF_025916425_01520	B_proteolyticus_TD42_GCF_001884065_00034	B_sanguinis_BML-BC004_GCF_018332475_02913	B_thuringiensis_serovar_berliner_ATCC_10792_GCF_000161615_05636	B_toyonensis_BCT-7112_GCF_000496285_03451	B_tropicus_N24_GCF_001884035_02748	B_weihenstephanensis_WSBC_10204_GCF_000775975_04738	B_wiedmannii_FSL_W8-0169_GCF_001583695_05126	C0780_03704
group_12788		hypothetical protein	118	118	1	215	10560				1880	1883	1882	3001787537_03073	3001927717_02678	3002861066_02614	3003598852_03618	3004184083_03694	A9013_04355	B0818_02232	B1357_04056	B4264_03373	B4266_03292	B4510_04118	B4880_03915	B5780_02458	B5914_04023	B_albus_N35-10-2_GCF_001884185_05524	B_anthracis_Vollum_GCF_000742895_05073	B_cereus_ATCC_14579_GCF_000007825_00634	B_fungorum_17-SMS-01_GCF_002746455_03919	B_hominis_BML-BC059_GCF_018332515_04151	B_luti_TD41_GCF_001884105_00960	B_mobilis_0711P9-1_GCF_001884045_00848	B_mycoides_DSM_2048_GCF_000003925_00592	B_nitratireducens_4049_GCF_001884135_05369	B_pacificus_EB422_GCF_001884025_05286	B_paramobilis_BML-BC017_GCF_018332495_02091	B_paramycoides_NH24A2_GCF_001884235_00371	B_paranthracis_Mn5_GCF_001883995_02690	B_pretiosus_SAICEU11T_GCF_025916425_01441	B_proteolyticus_TD42_GCF_001884065_00111	B_sanguinis_BML-BC004_GCF_018332475_01066	B_thuringiensis_serovar_berliner_ATCC_10792_GCF_000161615_00615	B_toyonensis_BCT-7112_GCF_000496285_03370	B_tropicus_N24_GCF_001884035_02825	B_weihenstephanensis_WSBC_10204_GCF_000775975_04822	B_wiedmannii_FSL_W8-0169_GCF_001583695_05210	C0780_03789
group_12789		Putative pyridoxal phosphate-dependent acyltransferase	118	118	1	215	10568				317	1190	1182	3001787537_03076	3001927717_02681	3002861066_02617	3003598852_03614	3004184083_03690	A9013_04351	B0818_02229	B1357_04059	B4264_03370	B4266_03289	B4510_04114	B4880_03911	B5780_02454	B5914_04027	B_albus_N35-10-2_GCF_001884185_04656	B_anthracis_Vollum_GCF_000742895_05070	B_cereus_ATCC_14579_GCF_000007825_00631	B_fungorum_17-SMS-01_GCF_002746455_03922	B_hominis_BML-BC059_GCF_018332515_04154	B_luti_TD41_GCF_001884105_00957	B_mobilis_0711P9-1_GCF_001884045_00844	B_mycoides_DSM_2048_GCF_000003925_00595	B_nitratireducens_4049_GCF_001884135_05366	B_pacificus_EB422_GCF_001884025_05290	B_paramobilis_BML-BC017_GCF_018332495_02088	B_paramycoides_NH24A2_GCF_001884235_00368	B_paranthracis_Mn5_GCF_001883995_02694	B_pretiosus_SAICEU11T_GCF_025916425_01437	B_proteolyticus_TD42_GCF_001884065_00114	B_sanguinis_BML-BC004_GCF_018332475_01069	B_thuringiensis_serovar_berliner_ATCC_10792_GCF_000161615_00618	B_toyonensis_BCT-7112_GCF_000496285_03367	B_tropicus_N24_GCF_001884035_02829	B_weihenstephanensis_WSBC_10204_GCF_000775975_04825	B_wiedmannii_FSL_W8-0169_GCF_001583695_05214	C0780_03793
zapA		Cell division protein ZapA	118	118	1	215	1164				269	269	269	3001787537_03152	3001927717_03388	3002861066_04100	3003598852_00545	3004184083_00811	A9013_01205	B0818_00592	B1357_03765	B4264_04060	B4266_04411	B4510_03213	B4880_03239	B5780_02582	B5914_00345	B_albus_N35-10-2_GCF_001884185_00380	B_anthracis_Vollum_GCF_000742895_03466	B_cereus_ATCC_14579_GCF_000007825_04691	B_fungorum_17-SMS-01_GCF_002746455_02096	B_hominis_BML-BC059_GCF_018332515_01657	B_luti_TD41_GCF_001884105_01201	B_mobilis_0711P9-1_GCF_001884045_00430	B_mycoides_DSM_2048_GCF_000003925_04164	B_nitratireducens_4049_GCF_001884135_04399	B_pacificus_EB422_GCF_001884025_04806	B_paramobilis_BML-BC017_GCF_018332495_03282	B_paramycoides_NH24A2_GCF_001884235_01930	B_paranthracis_Mn5_GCF_001883995_02561	B_pretiosus_SAICEU11T_GCF_025916425_00972	B_proteolyticus_TD42_GCF_001884065_05769	B_sanguinis_BML-BC004_GCF_018332475_03381	B_thuringiensis_serovar_berliner_ATCC_10792_GCF_000161615_04389	B_toyonensis_BCT-7112_GCF_000496285_01840	B_tropicus_N24_GCF_001884035_02656	B_weihenstephanensis_WSBC_10204_GCF_000775975_00337	B_wiedmannii_FSL_W8-0169_GCF_001583695_03613	C0780_00188
group_12798		hypothetical protein	118	118	1	215	1039			Hypothetical protein with no hits to refseq/uniprot/clusters/cdd/tigrfams/pfam overlapping another protein with hits	461	533	461	3001787537_03197	3001927717_03343	3002861066_04145	3003598852_00501	3004184083_00850	A9013_01164	B0818_00634	B1357_03804	B4264_04100	B4266_04371	B4510_03170	B4880_03278	B5780_02624	B5914_00302	B_albus_N35-10-2_GCF_001884185_00336	B_anthracis_Vollum_GCF_000742895_03507	B_cereus_ATCC_14579_GCF_000007825_04732	B_fungorum_17-SMS-01_GCF_002746455_02053	B_hominis_BML-BC059_GCF_018332515_02826	B_luti_TD41_GCF_001884105_01161	B_mobilis_0711P9-1_GCF_001884045_00388	B_mycoides_DSM_2048_GCF_000003925_04206	B_nitratireducens_4049_GCF_001884135_04354	B_pacificus_EB422_GCF_001884025_04762	B_paramobilis_BML-BC017_GCF_018332495_01771	B_paramycoides_NH24A2_GCF_001884235_01889	B_paranthracis_Mn5_GCF_001883995_02520	B_pretiosus_SAICEU11T_GCF_025916425_01015	B_proteolyticus_TD42_GCF_001884065_05808	B_sanguinis_BML-BC004_GCF_018332475_05298	B_thuringiensis_serovar_berliner_ATCC_10792_GCF_000161615_04430	B_toyonensis_BCT-7112_GCF_000496285_01879	B_tropicus_N24_GCF_001884035_02697	B_weihenstephanensis_WSBC_10204_GCF_000775975_00296	B_wiedmannii_FSL_W8-0169_GCF_001583695_03655	C0780_00149
accA		Acetyl-coenzyme A carboxylase carboxyl transferase subunit alpha	118	118	1	215	1030				974	974	974	3001787537_03202	3001927717_03338	3002861066_04150	3003598852_00496	3004184083_00855	A9013_01159	B0818_00639	B1357_03809	B4264_04105	B4266_04366	B4510_03165	B4880_03283	B5780_02629	B5914_00297	B_albus_N35-10-2_GCF_001884185_00331	B_anthracis_Vollum_GCF_000742895_03512	B_cereus_ATCC_14579_GCF_000007825_04737	B_fungorum_17-SMS-01_GCF_002746455_02048	B_hominis_BML-BC059_GCF_018332515_02821	B_luti_TD41_GCF_001884105_01156	B_mobilis_0711P9-1_GCF_001884045_00383	B_mycoides_DSM_2048_GCF_000003925_04211	B_nitratireducens_4049_GCF_001884135_04349	B_pacificus_EB422_GCF_001884025_04757	B_paramobilis_BML-BC017_GCF_018332495_01766	B_paramycoides_NH24A2_GCF_001884235_01884	B_paranthracis_Mn5_GCF_001883995_02515	B_pretiosus_SAICEU11T_GCF_025916425_01020	B_proteolyticus_TD42_GCF_001884065_05813	B_sanguinis_BML-BC004_GCF_018332475_01851	B_thuringiensis_serovar_berliner_ATCC_10792_GCF_000161615_04435	B_toyonensis_BCT-7112_GCF_000496285_01884	B_tropicus_N24_GCF_001884035_02702	B_weihenstephanensis_WSBC_10204_GCF_000775975_00291	B_wiedmannii_FSL_W8-0169_GCF_001583695_03660	C0780_00144
IMPDH_1		Inosine-5'-monophosphate dehydrogenase	118	118	1	215	1008				1310	1313	1312	3001787537_03213	3001927717_03327	3002861066_04161	3003598852_00484	3004184083_00867	A9013_01149	B0818_00649	B1357_03821	B4264_04115	B4266_04356	B4510_03154	B4880_03295	B5780_02640	B5914_00285	B_albus_N35-10-2_GCF_001884185_00319	B_anthracis_Vollum_GCF_000742895_03523	B_cereus_ATCC_14579_GCF_000007825_04747	B_fungorum_17-SMS-01_GCF_002746455_02037	B_hominis_BML-BC059_GCF_018332515_02810	B_luti_TD41_GCF_001884105_01145	B_mobilis_0711P9-1_GCF_001884045_00371	B_mycoides_DSM_2048_GCF_000003925_04221	B_nitratireducens_4049_GCF_001884135_04338	B_pacificus_EB422_GCF_001884025_04745	B_paramobilis_BML-BC017_GCF_018332495_04507	B_paramycoides_NH24A2_GCF_001884235_01874	B_paranthracis_Mn5_GCF_001883995_02503	B_pretiosus_SAICEU11T_GCF_025916425_01030	B_proteolyticus_TD42_GCF_001884065_05824	B_sanguinis_BML-BC004_GCF_018332475_01863	B_thuringiensis_serovar_berliner_ATCC_10792_GCF_000161615_04445	B_toyonensis_BCT-7112_GCF_000496285_01894	B_tropicus_N24_GCF_001884035_02714	B_weihenstephanensis_WSBC_10204_GCF_000775975_00281	B_wiedmannii_FSL_W8-0169_GCF_001583695_03672	C0780_00132
group_12803		Putative universal stress protein	118	118	1	215	26804				218	458	455	3001787537_03231	3001927717_03309	3002861066_04179	3003598852_00468	3004184083_00884	A9013_01135	B0818_00663	B1357_03842	B4264_04129	B4266_04342	B4510_03136	B4880_03313	B5780_02656	B5914_00267	B_albus_N35-10-2_GCF_001884185_00302	B_anthracis_Vollum_GCF_000742895_03540	B_cereus_ATCC_14579_GCF_000007825_04761	B_fungorum_17-SMS-01_GCF_002746455_02019	B_hominis_BML-BC059_GCF_018332515_02796	B_luti_TD41_GCF_001884105_01132	B_mobilis_0711P9-1_GCF_001884045_04663	B_mycoides_DSM_2048_GCF_000003925_04236	B_nitratireducens_4049_GCF_001884135_04320	B_pacificus_EB422_GCF_001884025_04731	B_paramobilis_BML-BC017_GCF_018332495_02943	B_paramycoides_NH24A2_GCF_001884235_01858	B_paranthracis_Mn5_GCF_001883995_02490	B_pretiosus_SAICEU11T_GCF_025916425_01046	B_proteolyticus_TD42_GCF_001884065_05839	B_sanguinis_BML-BC004_GCF_018332475_00180	B_thuringiensis_serovar_berliner_ATCC_10792_GCF_000161615_04460	B_toyonensis_BCT-7112_GCF_000496285_01908	B_tropicus_N24_GCF_001884035_03645	B_weihenstephanensis_WSBC_10204_GCF_000775975_00265	B_wiedmannii_FSL_W8-0169_GCF_001583695_03690	C0780_00111
acuA		Acetoin utilization protein AcuA	118	118	1	215	27053				632	632	632	3001787537_03271	3001927717_03269	3002861066_04219	3003598852_00429	3004184083_00923	A9013_01095	B0818_00710	B1357_03881	B4264_04172	B4266_04299	B4510_03089	B4880_03351	B5780_02697	B5914_00229	B_albus_N35-10-2_GCF_001884185_00257	B_anthracis_Vollum_GCF_000742895_03580	B_cereus_ATCC_14579_GCF_000007825_04798	B_fungorum_17-SMS-01_GCF_002746455_01978	B_hominis_BML-BC059_GCF_018332515_03627	B_luti_TD41_GCF_001884105_01081	B_mobilis_0711P9-1_GCF_001884045_04702	B_mycoides_DSM_2048_GCF_000003925_04277	B_nitratireducens_4049_GCF_001884135_04263	B_pacificus_EB422_GCF_001884025_04692	B_paramobilis_BML-BC017_GCF_018332495_02903	B_paramycoides_NH24A2_GCF_001884235_01811	B_paranthracis_Mn5_GCF_001883995_02452	B_pretiosus_SAICEU11T_GCF_025916425_01091	B_proteolyticus_TD42_GCF_001884065_05879	B_sanguinis_BML-BC004_GCF_018332475_02577	B_thuringiensis_serovar_berliner_ATCC_10792_GCF_000161615_04500	B_toyonensis_BCT-7112_GCF_000496285_01950	B_tropicus_N24_GCF_001884035_03686	B_weihenstephanensis_WSBC_10204_GCF_000775975_00225	B_wiedmannii_FSL_W8-0169_GCF_001583695_03737	C0780_00071
group_12809		Sporulation protein cse60	118	118	1	215	27286				182	182	182	3001787537_03322	3001927717_03218	3002861066_05492	3003598852_00381	3004184083_00970	A9013_01044	B0818_00756	B1357_03935	B4264_03857	B4266_03954	B4510_03040	B4880_03405	B5780_02745	B5914_00176	B_albus_N35-10-2_GCF_001884185_00206	B_anthracis_Vollum_GCF_000742895_03628	B_cereus_ATCC_14579_GCF_000007825_04848	B_fungorum_17-SMS-01_GCF_002746455_02974	B_hominis_BML-BC059_GCF_018332515_00805	B_luti_TD41_GCF_001884105_00726	B_mobilis_0711P9-1_GCF_001884045_03253	B_mycoides_DSM_2048_GCF_000003925_04327	B_nitratireducens_4049_GCF_001884135_01864	B_pacificus_EB422_GCF_001884025_04642	B_paramobilis_BML-BC017_GCF_018332495_03102	B_paramycoides_NH24A2_GCF_001884235_01762	B_paranthracis_Mn5_GCF_001883995_04914	B_pretiosus_SAICEU11T_GCF_025916425_03771	B_proteolyticus_TD42_GCF_001884065_05928	B_sanguinis_BML-BC004_GCF_018332475_01309	B_thuringiensis_serovar_berliner_ATCC_10792_GCF_000161615_04545	B_toyonensis_BCT-7112_GCF_000496285_02003	B_tropicus_N24_GCF_001884035_03738	B_weihenstephanensis_WSBC_10204_GCF_000775975_00176	B_wiedmannii_FSL_W8-0169_GCF_001583695_03790	C0780_00014
group_12829	arcD_3	Arginine/ornithine antiporter	118	118	1	215	49740				1349	1424	1423	3001787537_03525	3001927717_03725	3002861066_04266	3003598852_03298	3004184083_03536	A9013_04732	B0818_02555	B1357_01681	B4264_04374	B4266_02607	B4510_04844	B4880_04715	B5780_00710	B5914_04457	B_albus_N35-10-2_GCF_001884185_05259	B_anthracis_Vollum_GCF_000742895_05313	B_cereus_ATCC_14579_GCF_000007825_00881	B_fungorum_17-SMS-01_GCF_002746455_02376	B_hominis_BML-BC059_GCF_018332515_00578	B_luti_TD41_GCF_001884105_02051	B_mobilis_0711P9-1_GCF_001884045_03426	B_mycoides_DSM_2048_GCF_000003925_00793	B_nitratireducens_4049_GCF_001884135_04218	B_pacificus_EB422_GCF_001884025_03195	B_paramobilis_BML-BC017_GCF_018332495_03047	B_paramycoides_NH24A2_GCF_001884235_04775	B_paranthracis_Mn5_GCF_001883995_00192	B_pretiosus_SAICEU11T_GCF_025916425_01395	B_proteolyticus_TD42_GCF_001884065_05273	B_sanguinis_BML-BC004_GCF_018332475_02378	B_thuringiensis_serovar_berliner_ATCC_10792_GCF_000161615_00833	B_toyonensis_BCT-7112_GCF_000496285_03611	B_tropicus_N24_GCF_001884035_04231	B_weihenstephanensis_WSBC_10204_GCF_000775975_04029	B_wiedmannii_FSL_W8-0169_GCF_001583695_02653	C0780_04565
group_1283		hypothetical protein	118	118	1	215	32741				440	446	440	3001787537_04361	3001927717_04163	3002861066_04571	3003598852_04971	3004184083_00435	A9013_03193	B0818_04682	B1357_03024	B4264_00019	B4266_00730	B4510_03940	B4880_00128	B5780_00161	B5914_02979	B_albus_N35-10-2_GCF_001884185_04998	B_anthracis_Vollum_GCF_000742895_01822	B_cereus_ATCC_14579_GCF_000007825_03138	B_fungorum_17-SMS-01_GCF_002746455_01087	B_hominis_BML-BC059_GCF_018332515_02419	B_luti_TD41_GCF_001884105_03028	B_mobilis_0711P9-1_GCF_001884045_04239	B_mycoides_DSM_2048_GCF_000003925_02780	B_nitratireducens_4049_GCF_001884135_03476	B_pacificus_EB422_GCF_001884025_05017	B_paramobilis_BML-BC017_GCF_018332495_00095	B_paramycoides_NH24A2_GCF_001884235_03126	B_paranthracis_Mn5_GCF_001883995_05091	B_pretiosus_SAICEU11T_GCF_025916425_01194	B_proteolyticus_TD42_GCF_001884065_03404	B_sanguinis_BML-BC004_GCF_018332475_01141	B_thuringiensis_serovar_berliner_ATCC_10792_GCF_000161615_03059	B_toyonensis_BCT-7112_GCF_000496285_00343	B_tropicus_N24_GCF_001884035_03491	B_weihenstephanensis_WSBC_10204_GCF_000775975_01929	B_wiedmannii_FSL_W8-0169_GCF_001583695_00372	C0780_01667
yknY_3		putative ABC transporter ATP-binding protein YknY	118	118	1	215	49936				674	674	674	3001787537_03571	3001927717_03771	3002861066_04312	3003598852_03344	3004184083_04232	A9013_04684	B0818_02603	B1357_01625	B4264_04423	B4266_02656	B4510_04797	B4880_04763	B5780_00660	B5914_04509	B_albus_N35-10-2_GCF_001884185_05300	B_anthracis_Vollum_GCF_000742895_05268	B_cereus_ATCC_14579_GCF_000007825_00831	B_fungorum_17-SMS-01_GCF_002746455_02333	B_hominis_BML-BC059_GCF_018332515_00539	B_luti_TD41_GCF_001884105_02434	B_mobilis_0711P9-1_GCF_001884045_03383	B_mycoides_DSM_2048_GCF_000003925_00746	B_nitratireducens_4049_GCF_001884135_04172	B_pacificus_EB422_GCF_001884025_03243	B_paramobilis_BML-BC017_GCF_018332495_05240	B_paramycoides_NH24A2_GCF_001884235_00717	B_paranthracis_Mn5_GCF_001883995_00248	B_pretiosus_SAICEU11T_GCF_025916425_01349	B_proteolyticus_TD42_GCF_001884065_05229	B_sanguinis_BML-BC004_GCF_018332475_04094	B_thuringiensis_serovar_berliner_ATCC_10792_GCF_000161615_00785	B_toyonensis_BCT-7112_GCF_000496285_03561	B_tropicus_N24_GCF_001884035_04278	B_weihenstephanensis_WSBC_10204_GCF_000775975_04074	B_wiedmannii_FSL_W8-0169_GCF_001583695_02699	C0780_04509
group_12835		hypothetical protein	118	118	1	215	50085				248	248	248	3001787537_03607	3001927717_03807	3002861066_04348	3003598852_03383	3004184083_04194	A9013_04649	B0818_02638	B1357_05101	B4264_04459	B4266_02692	B4510_04763	B4880_05202	B5780_00629	B5914_04547	B_albus_N35-10-2_GCF_001884185_05335	B_anthracis_Vollum_GCF_000742895_05231	B_cereus_ATCC_14579_GCF_000007825_00796	B_fungorum_17-SMS-01_GCF_002746455_02301	B_hominis_BML-BC059_GCF_018332515_00525	B_luti_TD41_GCF_001884105_02762	B_mobilis_0711P9-1_GCF_001884045_03350	B_mycoides_DSM_2048_GCF_000003925_00709	B_nitratireducens_4049_GCF_001884135_04136	B_pacificus_EB422_GCF_001884025_03279	B_paramobilis_BML-BC017_GCF_018332495_00253	B_paramycoides_NH24A2_GCF_001884235_00748	B_paranthracis_Mn5_GCF_001883995_00284	B_pretiosus_SAICEU11T_GCF_025916425_01311	B_proteolyticus_TD42_GCF_001884065_05193	B_sanguinis_BML-BC004_GCF_018332475_00677	B_thuringiensis_serovar_berliner_ATCC_10792_GCF_000161615_00750	B_toyonensis_BCT-7112_GCF_000496285_03527	B_tropicus_N24_GCF_001884035_04316	B_weihenstephanensis_WSBC_10204_GCF_000775975_04110	B_wiedmannii_FSL_W8-0169_GCF_001583695_02591	C0780_05249
thiG		Thiazole synthase	118	118	1	215	50166				770	770	770	3001787537_03634	3001927717_03833	3002861066_04374	3003598852_03404	3004184083_04173	A9013_04620	B0818_02665	B1357_05080	B4264_04483	B4266_02716	B4510_04738	B4880_05223	B5780_00604	B5914_04568	B_albus_N35-10-2_GCF_001884185_05360	B_anthracis_Vollum_GCF_000742895_05205	B_cereus_ATCC_14579_GCF_000007825_00762	B_fungorum_17-SMS-01_GCF_002746455_02280	B_hominis_BML-BC059_GCF_018332515_02395	B_luti_TD41_GCF_001884105_02737	B_mobilis_0711P9-1_GCF_001884045_03325	B_mycoides_DSM_2048_GCF_000003925_00680	B_nitratireducens_4049_GCF_001884135_04110	B_pacificus_EB422_GCF_001884025_03301	B_paramobilis_BML-BC017_GCF_018332495_00227	B_paramycoides_NH24A2_GCF_001884235_00772	B_paranthracis_Mn5_GCF_001883995_00305	B_pretiosus_SAICEU11T_GCF_025916425_01285	B_proteolyticus_TD42_GCF_001884065_05170	B_sanguinis_BML-BC004_GCF_018332475_03649	B_thuringiensis_serovar_berliner_ATCC_10792_GCF_000161615_00725	B_toyonensis_BCT-7112_GCF_000496285_03501	B_tropicus_N24_GCF_001884035_04345	B_weihenstephanensis_WSBC_10204_GCF_000775975_04130	B_wiedmannii_FSL_W8-0169_GCF_001583695_02616	C0780_05228
valS		Valine--tRNA ligase	118	118	1	215	57557				1745	2645	2637	3001787537_03691	3001927717_04439	3002861066_04662	3003598852_00650	3004184083_00716	A9013_01294	B0818_00503	B1357_01575	B4264_03010	B4266_02802	B4510_01650	B4880_03143	B5780_04299	B5914_00436	B_albus_N35-10-2_GCF_001884185_00873	B_anthracis_Vollum_GCF_000742895_03365	B_cereus_ATCC_14579_GCF_000007825_04594	B_fungorum_17-SMS-01_GCF_002746455_02178	B_hominis_BML-BC059_GCF_018332515_00684	B_luti_TD41_GCF_001884105_05115	B_mobilis_0711P9-1_GCF_001884045_00526	B_mycoides_DSM_2048_GCF_000003925_04105	B_nitratireducens_4049_GCF_001884135_04485	B_pacificus_EB422_GCF_001884025_04362	B_paramobilis_BML-BC017_GCF_018332495_01728	B_paramycoides_NH24A2_GCF_001884235_02014	B_paranthracis_Mn5_GCF_001883995_01926	B_pretiosus_SAICEU11T_GCF_025916425_00891	B_proteolyticus_TD42_GCF_001884065_02622	B_sanguinis_BML-BC004_GCF_018332475_02841	B_thuringiensis_serovar_berliner_ATCC_10792_GCF_000161615_04276	B_toyonensis_BCT-7112_GCF_000496285_01739	B_tropicus_N24_GCF_001884035_04510	B_weihenstephanensis_WSBC_10204_GCF_000775975_00419	B_wiedmannii_FSL_W8-0169_GCF_001583695_02133	C0780_00283
hemB		Delta-aminolevulinic acid dehydratase	118	118	1	215	57547				989	989	989	3001787537_03695	3001927717_04435	3002861066_04666	3003598852_00646	3004184083_00720	A9013_01290	B0818_00507	B1357_01579	B4264_03014	B4266_02798	B4510_01646	B4880_03147	B5780_04303	B5914_00432	B_albus_N35-10-2_GCF_001884185_00869	B_anthracis_Vollum_GCF_000742895_03369	B_cereus_ATCC_14579_GCF_000007825_04598	B_fungorum_17-SMS-01_GCF_002746455_02174	B_hominis_BML-BC059_GCF_018332515_00688	B_luti_TD41_GCF_001884105_05119	B_mobilis_0711P9-1_GCF_001884045_00522	B_mycoides_DSM_2048_GCF_000003925_04101	B_nitratireducens_4049_GCF_001884135_04481	B_pacificus_EB422_GCF_001884025_04366	B_paramobilis_BML-BC017_GCF_018332495_01732	B_paramycoides_NH24A2_GCF_001884235_02010	B_paranthracis_Mn5_GCF_001883995_01930	B_pretiosus_SAICEU11T_GCF_025916425_00895	B_proteolyticus_TD42_GCF_001884065_02626	B_sanguinis_BML-BC004_GCF_018332475_02845	B_thuringiensis_serovar_berliner_ATCC_10792_GCF_000161615_04280	B_toyonensis_BCT-7112_GCF_000496285_01743	B_tropicus_N24_GCF_001884035_04506	B_weihenstephanensis_WSBC_10204_GCF_000775975_00415	B_wiedmannii_FSL_W8-0169_GCF_001583695_02137	C0780_00279
engB		putative GTP-binding protein EngB	118	118	1	215	57537				596	596	596	3001787537_03702	3001927717_04428	3002861066_04673	3003598852_00639	3004184083_00727	A9013_01283	B0818_00514	B1357_01586	B4264_03021	B4266_02791	B4510_01639	B4880_03154	B5780_04310	B5914_00425	B_albus_N35-10-2_GCF_001884185_00862	B_anthracis_Vollum_GCF_000742895_03376	B_cereus_ATCC_14579_GCF_000007825_04605	B_fungorum_17-SMS-01_GCF_002746455_02167	B_hominis_BML-BC059_GCF_018332515_00695	B_luti_TD41_GCF_001884105_05126	B_mobilis_0711P9-1_GCF_001884045_00515	B_mycoides_DSM_2048_GCF_000003925_04094	B_nitratireducens_4049_GCF_001884135_04474	B_pacificus_EB422_GCF_001884025_04373	B_paramobilis_BML-BC017_GCF_018332495_01739	B_paramycoides_NH24A2_GCF_001884235_02003	B_paranthracis_Mn5_GCF_001883995_01937	B_pretiosus_SAICEU11T_GCF_025916425_00902	B_proteolyticus_TD42_GCF_001884065_02633	B_sanguinis_BML-BC004_GCF_018332475_02072	B_thuringiensis_serovar_berliner_ATCC_10792_GCF_000161615_04287	B_toyonensis_BCT-7112_GCF_000496285_01750	B_tropicus_N24_GCF_001884035_04499	B_weihenstephanensis_WSBC_10204_GCF_000775975_00408	B_wiedmannii_FSL_W8-0169_GCF_001583695_02144	C0780_00272
lon2		Lon protease 2	118	118	1	215	57535				1670	1673	1671	3001787537_03704	3001927717_04426	3002861066_04675	3003598852_00637	3004184083_00729	A9013_01281	B0818_00516	B1357_01588	B4264_03023	B4266_02789	B4510_01637	B4880_03156	B5780_04312	B5914_00423	B_albus_N35-10-2_GCF_001884185_00860	B_anthracis_Vollum_GCF_000742895_03378	B_cereus_ATCC_14579_GCF_000007825_04607	B_fungorum_17-SMS-01_GCF_002746455_02165	B_hominis_BML-BC059_GCF_018332515_00697	B_luti_TD41_GCF_001884105_05128	B_mobilis_0711P9-1_GCF_001884045_00513	B_mycoides_DSM_2048_GCF_000003925_04092	B_nitratireducens_4049_GCF_001884135_04472	B_pacificus_EB422_GCF_001884025_04375	B_paramobilis_BML-BC017_GCF_018332495_01741	B_paramycoides_NH24A2_GCF_001884235_02001	B_paranthracis_Mn5_GCF_001883995_01939	B_pretiosus_SAICEU11T_GCF_025916425_00904	B_proteolyticus_TD42_GCF_001884065_02635	B_sanguinis_BML-BC004_GCF_018332475_02074	B_thuringiensis_serovar_berliner_ATCC_10792_GCF_000161615_04289	B_toyonensis_BCT-7112_GCF_000496285_01752	B_tropicus_N24_GCF_001884035_04497	B_weihenstephanensis_WSBC_10204_GCF_000775975_00406	B_wiedmannii_FSL_W8-0169_GCF_001583695_02146	C0780_00270
ywnA_1		Putative HTH-type transcriptional regulator YwnA	118	118	1	215	57331				431	431	431	3001787537_03753	3001927717_04400	3002861066_04701	3003598852_00591	3004184083_00765	A9013_01254	B0818_00542	B1357_05290	B4264_03050	B4266_02762	B4510_01613	B4880_03193	B5780_04339	B5914_00390	B_albus_N35-10-2_GCF_001884185_00550	B_anthracis_Vollum_GCF_000742895_03416	B_cereus_ATCC_14579_GCF_000007825_04639	B_fungorum_17-SMS-01_GCF_002746455_02143	B_hominis_BML-BC059_GCF_018332515_04280	B_luti_TD41_GCF_001884105_05161	B_mobilis_0711P9-1_GCF_001884045_00477	B_mycoides_DSM_2048_GCF_000003925_04070	B_nitratireducens_4049_GCF_001884135_04446	B_pacificus_EB422_GCF_001884025_04411	B_paramobilis_BML-BC017_GCF_018332495_03365	B_paramycoides_NH24A2_GCF_001884235_01969	B_paranthracis_Mn5_GCF_001883995_01975	B_pretiosus_SAICEU11T_GCF_025916425_00928	B_proteolyticus_TD42_GCF_001884065_02660	B_sanguinis_BML-BC004_GCF_018332475_03105	B_thuringiensis_serovar_berliner_ATCC_10792_GCF_000161615_04338	B_toyonensis_BCT-7112_GCF_000496285_01790	B_tropicus_N24_GCF_001884035_04460	B_weihenstephanensis_WSBC_10204_GCF_000775975_00385	B_wiedmannii_FSL_W8-0169_GCF_001583695_02173	C0780_00234
trxA		Thioredoxin	118	118	1	215	1270				314	314	314	3001787537_03766	3001927717_04387	3002861066_04714	3003598852_00578	3004184083_00778	A9013_01241	B0818_00555	B1357_05303	B4264_03063	B4266_02749	B4510_01600	B4880_03206	B5780_04352	B5914_00377	B_albus_N35-10-2_GCF_001884185_00537	B_anthracis_Vollum_GCF_000742895_03430	B_cereus_ATCC_14579_GCF_000007825_04652	B_fungorum_17-SMS-01_GCF_002746455_02130	B_hominis_BML-BC059_GCF_018332515_00934	B_luti_TD41_GCF_001884105_05174	B_mobilis_0711P9-1_GCF_001884045_00464	B_mycoides_DSM_2048_GCF_000003925_04057	B_nitratireducens_4049_GCF_001884135_04433	B_pacificus_EB422_GCF_001884025_04424	B_paramobilis_BML-BC017_GCF_018332495_04996	B_paramycoides_NH24A2_GCF_001884235_01956	B_paranthracis_Mn5_GCF_001883995_01988	B_pretiosus_SAICEU11T_GCF_025916425_00941	B_proteolyticus_TD42_GCF_001884065_02674	B_sanguinis_BML-BC004_GCF_018332475_04355	B_thuringiensis_serovar_berliner_ATCC_10792_GCF_000161615_04352	B_toyonensis_BCT-7112_GCF_000496285_01803	B_tropicus_N24_GCF_001884035_04447	B_weihenstephanensis_WSBC_10204_GCF_000775975_00372	B_wiedmannii_FSL_W8-0169_GCF_001583695_02186	C0780_00221
dksA_2		RNA polymerase-binding transcription factor DksA	118	118	1	215	27990				731	731	731	3001787537_04524	3001927717_04257	3002861066_03934	3003598852_04821	3004184083_01126	A9013_00901	B0818_05546	B1357_04387	B4264_04013	B4266_03798	B4510_02882	B4880_03566	B5780_03991	B5914_00026	B_albus_N35-10-2_GCF_001884185_01797	B_anthracis_Vollum_GCF_000742895_03772	B_cereus_ATCC_14579_GCF_000007825_04998	B_fungorum_17-SMS-01_GCF_002746455_03103	B_hominis_BML-BC059_GCF_018332515_03433	B_luti_TD41_GCF_001884105_01891	B_mobilis_0711P9-1_GCF_001884045_04375	B_mycoides_DSM_2048_GCF_000003925_04487	B_nitratireducens_4049_GCF_001884135_00257	B_pacificus_EB422_GCF_001884025_03517	B_paramobilis_BML-BC017_GCF_018332495_00974	B_paramycoides_NH24A2_GCF_001884235_01421	B_paranthracis_Mn5_GCF_001883995_05468	B_pretiosus_SAICEU11T_GCF_025916425_03872	B_proteolyticus_TD42_GCF_001884065_00845	B_sanguinis_BML-BC004_GCF_018332475_01656	B_thuringiensis_serovar_berliner_ATCC_10792_GCF_000161615_04697	B_toyonensis_BCT-7112_GCF_000496285_02152	B_tropicus_N24_GCF_001884035_00144	B_weihenstephanensis_WSBC_10204_GCF_000775975_00023	B_wiedmannii_FSL_W8-0169_GCF_001583695_03944	C0780_04246
cydA_2		Cytochrome bd-I ubiquinol oxidase subunit 1	118	118	1	215	28358				1349	1349	1349	3001787537_04453	3001927717_04328	3002861066_03863	3003598852_04302	3004184083_01055	A9013_00962	B0818_05594	B1357_04315	B4264_03947	B4266_03864	B4510_02950	B4880_03490	B5780_03935	B5914_00093	B_albus_N35-10-2_GCF_001884185_01854	B_anthracis_Vollum_GCF_000742895_03709	B_cereus_ATCC_14579_GCF_000007825_04930	B_fungorum_17-SMS-01_GCF_002746455_03051	B_hominis_BML-BC059_GCF_018332515_05061	B_luti_TD41_GCF_001884105_01953	B_mobilis_0711P9-1_GCF_001884045_05481	B_mycoides_DSM_2048_GCF_000003925_04443	B_nitratireducens_4049_GCF_001884135_00188	B_pacificus_EB422_GCF_001884025_04310	B_paramobilis_BML-BC017_GCF_018332495_03403	B_paramycoides_NH24A2_GCF_001884235_01367	B_paranthracis_Mn5_GCF_001883995_05532	B_pretiosus_SAICEU11T_GCF_025916425_02727	B_proteolyticus_TD42_GCF_001884065_00910	B_sanguinis_BML-BC004_GCF_018332475_04456	B_thuringiensis_serovar_berliner_ATCC_10792_GCF_000161615_04636	B_toyonensis_BCT-7112_GCF_000496285_02086	B_tropicus_N24_GCF_001884035_00209	B_weihenstephanensis_WSBC_10204_GCF_000775975_00086	B_wiedmannii_FSL_W8-0169_GCF_001583695_03875	C0780_04315
bceA_3		Bacitracin export ATP-binding protein BceA	118	118	1	215	28186				404	770	766	3001787537_04495	3001927717_04286	3002861066_03905	3003598852_04791	3004184083_01097	A9013_00930	B0818_05562	B1357_04358	B4264_03980	B4266_03831	B4510_02913	B4880_03532	B5780_03966	B5914_00056	B_albus_N35-10-2_GCF_001884185_01822	B_anthracis_Vollum_GCF_000742895_03743	B_cereus_ATCC_14579_GCF_000007825_04970	B_fungorum_17-SMS-01_GCF_002746455_03080	B_hominis_BML-BC059_GCF_018332515_04430	B_luti_TD41_GCF_001884105_01923	B_mobilis_0711P9-1_GCF_001884045_04403	B_mycoides_DSM_2048_GCF_000003925_04403	B_nitratireducens_4049_GCF_001884135_00228	B_pacificus_EB422_GCF_001884025_04279	B_paramobilis_BML-BC017_GCF_018332495_00946	B_paramycoides_NH24A2_GCF_001884235_01396	B_paranthracis_Mn5_GCF_001883995_05495	B_pretiosus_SAICEU11T_GCF_025916425_02693	B_proteolyticus_TD42_GCF_001884065_00875	B_sanguinis_BML-BC004_GCF_018332475_01631	B_thuringiensis_serovar_berliner_ATCC_10792_GCF_000161615_04666	B_toyonensis_BCT-7112_GCF_000496285_02120	B_tropicus_N24_GCF_001884035_00173	B_weihenstephanensis_WSBC_10204_GCF_000775975_00053	B_wiedmannii_FSL_W8-0169_GCF_001583695_03917	C0780_04273
yxdL_3		ABC transporter ATP-binding protein YxdL	118	118	1	215	28099				752	755	752	3001787537_04505	3001927717_04276	3002861066_03915	3003598852_04799	3004184083_01105	A9013_00921	B0818_05987	B1357_04366	B4264_03989	B4266_03822	B4510_02905	B4880_03541	B5780_03972	B5914_00047	B_albus_N35-10-2_GCF_001884185_01816	B_anthracis_Vollum_GCF_000742895_03750	B_cereus_ATCC_14579_GCF_000007825_04978	B_fungorum_17-SMS-01_GCF_002746455_03089	B_hominis_BML-BC059_GCF_018332515_03415	B_luti_TD41_GCF_001884105_01913	B_mobilis_0711P9-1_GCF_001884045_04395	B_mycoides_DSM_2048_GCF_000003925_04392	B_nitratireducens_4049_GCF_001884135_00238	B_pacificus_EB422_GCF_001884025_03494	B_paramobilis_BML-BC017_GCF_018332495_00954	B_paramycoides_NH24A2_GCF_001884235_01407	B_paranthracis_Mn5_GCF_001883995_05487	B_pretiosus_SAICEU11T_GCF_025916425_02687	B_proteolyticus_TD42_GCF_001884065_00865	B_sanguinis_BML-BC004_GCF_018332475_01637	B_thuringiensis_serovar_berliner_ATCC_10792_GCF_000161615_04675	B_toyonensis_BCT-7112_GCF_000496285_02132	B_tropicus_N24_GCF_001884035_00165	B_weihenstephanensis_WSBC_10204_GCF_000775975_00042	B_wiedmannii_FSL_W8-0169_GCF_001583695_03925	C0780_04265
cspD_3		Cold shock-like protein CspD	118	118	1	215	27989				200	200	200	3001787537_04525	3001927717_04256	3002861066_03935	3003598852_04822	3004184083_01127	A9013_00900	B0818_05545	B1357_04388	B4264_04014	B4266_03797	B4510_02881	B4880_03567	B5780_03992	B5914_00025	B_albus_N35-10-2_GCF_001884185_01796	B_anthracis_Vollum_GCF_000742895_03773	B_cereus_ATCC_14579_GCF_000007825_04999	B_fungorum_17-SMS-01_GCF_002746455_03104	B_hominis_BML-BC059_GCF_018332515_03434	B_luti_TD41_GCF_001884105_01890	B_mobilis_0711P9-1_GCF_001884045_04374	B_mycoides_DSM_2048_GCF_000003925_04486	B_nitratireducens_4049_GCF_001884135_00258	B_pacificus_EB422_GCF_001884025_03518	B_paramobilis_BML-BC017_GCF_018332495_03939	B_paramycoides_NH24A2_GCF_001884235_01422	B_paranthracis_Mn5_GCF_001883995_05467	B_pretiosus_SAICEU11T_GCF_025916425_03871	B_proteolyticus_TD42_GCF_001884065_00844	B_sanguinis_BML-BC004_GCF_018332475_01657	B_thuringiensis_serovar_berliner_ATCC_10792_GCF_000161615_04698	B_toyonensis_BCT-7112_GCF_000496285_02153	B_tropicus_N24_GCF_001884035_00143	B_weihenstephanensis_WSBC_10204_GCF_000775975_00022	B_wiedmannii_FSL_W8-0169_GCF_001583695_03945	C0780_04245
group_12926		hypothetical protein	118	118	1	215	25204				377	380	379	3001787537_04658	3001927717_02017	3002861066_02440	3003598852_02827	3004184083_05092	A9013_00818	B0818_03979	B1357_02767	B4264_00323	B4266_00426	B4510_01145	B4880_00432	B5780_03174	B5914_04267	B_albus_N35-10-2_GCF_001884185_04191	B_anthracis_Vollum_GCF_000742895_02156	B_cereus_ATCC_14579_GCF_000007825_03454	B_fungorum_17-SMS-01_GCF_002746455_03395	B_hominis_BML-BC059_GCF_018332515_02932	B_luti_TD41_GCF_001884105_02843	B_mobilis_0711P9-1_GCF_001884045_00645	B_mycoides_DSM_2048_GCF_000003925_03029	B_nitratireducens_4049_GCF_001884135_04978	B_pacificus_EB422_GCF_001884025_03882	B_paramobilis_BML-BC017_GCF_018332495_04369	B_paramycoides_NH24A2_GCF_001884235_03002	B_paranthracis_Mn5_GCF_001883995_05383	B_pretiosus_SAICEU11T_GCF_025916425_02026	B_proteolyticus_TD42_GCF_001884065_04819	B_sanguinis_BML-BC004_GCF_018332475_01203	B_thuringiensis_serovar_berliner_ATCC_10792_GCF_000161615_03079	B_toyonensis_BCT-7112_GCF_000496285_00600	B_tropicus_N24_GCF_001884035_02569	B_weihenstephanensis_WSBC_10204_GCF_000775975_01547	B_wiedmannii_FSL_W8-0169_GCF_001583695_02919	C0780_01392
glpD		Aerobic glycerol-3-phosphate dehydrogenase	118	118	1	215	52121				1682	1682	1682	3001787537_04863	3001927717_04656	3002861066_04984	3003598852_03997	3004184083_04733	A9013_00142	B0818_04118	B1357_01842	B4264_02777	B4266_02287	B4510_00128	B4880_02278	B5780_00883	B5914_01872	B_albus_N35-10-2_GCF_001884185_03460	B_anthracis_Vollum_GCF_000742895_05476	B_cereus_ATCC_14579_GCF_000007825_01060	B_fungorum_17-SMS-01_GCF_002746455_02506	B_hominis_BML-BC059_GCF_018332515_01507	B_luti_TD41_GCF_001884105_02240	B_mobilis_0711P9-1_GCF_001884045_02840	B_mycoides_DSM_2048_GCF_000003925_00955	B_nitratireducens_4049_GCF_001884135_05503	B_pacificus_EB422_GCF_001884025_01284	B_paramobilis_BML-BC017_GCF_018332495_03598	B_paramycoides_NH24A2_GCF_001884235_00616	B_paranthracis_Mn5_GCF_001883995_00018	B_pretiosus_SAICEU11T_GCF_025916425_03668	B_proteolyticus_TD42_GCF_001884065_04545	B_sanguinis_BML-BC004_GCF_018332475_02497	B_thuringiensis_serovar_berliner_ATCC_10792_GCF_000161615_00977	B_toyonensis_BCT-7112_GCF_000496285_03779	B_tropicus_N24_GCF_001884035_01558	B_weihenstephanensis_WSBC_10204_GCF_000775975_03846	B_wiedmannii_FSL_W8-0169_GCF_001583695_03426	C0780_02391
yjlC		putative protein YjlC	118	118	1	215	53253				440	440	440	3001787537_04937	3001927717_05524	3002861066_04077	3003598852_03869	3004184083_04333	A9013_05696	B0818_03529	B1357_02324	B4264_03612	B4266_03634	B4510_03800	B4880_03633	B5780_04089	B5914_02074	B_albus_N35-10-2_GCF_001884185_03605	B_anthracis_Vollum_GCF_000742895_03979	B_cereus_ATCC_14579_GCF_000007825_05210	B_fungorum_17-SMS-01_GCF_002746455_01891	B_hominis_BML-BC059_GCF_018332515_02498	B_luti_TD41_GCF_001884105_04180	B_mobilis_0711P9-1_GCF_001884045_04341	B_mycoides_DSM_2048_GCF_000003925_04662	B_nitratireducens_4049_GCF_001884135_02610	B_pacificus_EB422_GCF_001884025_04599	B_paramobilis_BML-BC017_GCF_018332495_04558	B_paramycoides_NH24A2_GCF_001884235_00231	B_paranthracis_Mn5_GCF_001883995_02996	B_pretiosus_SAICEU11T_GCF_025916425_04798	B_proteolyticus_TD42_GCF_001884065_05552	B_sanguinis_BML-BC004_GCF_018332475_00841	B_thuringiensis_serovar_berliner_ATCC_10792_GCF_000161615_04768	B_toyonensis_BCT-7112_GCF_000496285_02356	B_tropicus_N24_GCF_001884035_00097	B_weihenstephanensis_WSBC_10204_GCF_000775975_04550	B_wiedmannii_FSL_W8-0169_GCF_001583695_04813	C0780_04433
tpiA		Triosephosphate isomerase	118	118	1	215	23393				395	755	751	3001787537_04991	3001927717_05472	3002861066_04024	3003598852_03097	3004184083_04367	A9013_01356	B0818_01653	B1357_02366	B4264_03649	B4266_03597	B4510_03758	B4880_03676	B5780_04051	B5914_02108	B_albus_N35-10-2_GCF_001884185_03636	B_anthracis_Vollum_GCF_000742895_04031	B_cereus_ATCC_14579_GCF_000007825_05288	B_fungorum_17-SMS-01_GCF_002746455_01850	B_hominis_BML-BC059_GCF_018332515_04477	B_luti_TD41_GCF_001884105_00822	B_mobilis_0711P9-1_GCF_001884045_04309	B_mycoides_DSM_2048_GCF_000003925_04695	B_nitratireducens_4049_GCF_001884135_02649	B_pacificus_EB422_GCF_001884025_04567	B_paramobilis_BML-BC017_GCF_018332495_02996	B_paramycoides_NH24A2_GCF_001884235_00203	B_paranthracis_Mn5_GCF_001883995_02972	B_pretiosus_SAICEU11T_GCF_025916425_04838	B_proteolyticus_TD42_GCF_001884065_05501	B_sanguinis_BML-BC004_GCF_018332475_04104	B_thuringiensis_serovar_berliner_ATCC_10792_GCF_000161615_05022	B_toyonensis_BCT-7112_GCF_000496285_02396	B_tropicus_N24_GCF_001884035_01326	B_weihenstephanensis_WSBC_10204_GCF_000775975_04517	B_wiedmannii_FSL_W8-0169_GCF_001583695_04848	C0780_04404
pgk		Phosphoglycerate kinase	118	118	1	215	23391				827	1184	1180	3001787537_04992	3001927717_05471	3002861066_04023	3003598852_03098	3004184083_04368	A9013_01357	B0818_01652	B1357_02367	B4264_03650	B4266_03596	B4510_03757	B4880_03677	B5780_04050	B5914_02109	B_albus_N35-10-2_GCF_001884185_03637	B_anthracis_Vollum_GCF_000742895_04032	B_cereus_ATCC_14579_GCF_000007825_05289	B_fungorum_17-SMS-01_GCF_002746455_01849	B_hominis_BML-BC059_GCF_018332515_04476	B_luti_TD41_GCF_001884105_00821	B_mobilis_0711P9-1_GCF_001884045_04308	B_mycoides_DSM_2048_GCF_000003925_04696	B_nitratireducens_4049_GCF_001884135_02650	B_pacificus_EB422_GCF_001884025_04566	B_paramobilis_BML-BC017_GCF_018332495_02997	B_paramycoides_NH24A2_GCF_001884235_00202	B_paranthracis_Mn5_GCF_001883995_02971	B_pretiosus_SAICEU11T_GCF_025916425_04839	B_proteolyticus_TD42_GCF_001884065_05500	B_sanguinis_BML-BC004_GCF_018332475_04103	B_thuringiensis_serovar_berliner_ATCC_10792_GCF_000161615_05021	B_toyonensis_BCT-7112_GCF_000496285_02397	B_tropicus_N24_GCF_001884035_01327	B_weihenstephanensis_WSBC_10204_GCF_000775975_04516	B_wiedmannii_FSL_W8-0169_GCF_001583695_04849	C0780_04403
aroA		Protein AroA(G)	118	118	1	215	36773				632	1163	1072	3001787537_05034	3001927717_04824	3002861066_04783	3003598852_02315	3004184083_00349	A9013_01700	B0818_02069	B1357_04408	B4264_01815	B4266_02231	B4510_02115	B4880_00043	B5780_00273	B5914_02888	B_albus_N35-10-2_GCF_001884185_00823	B_anthracis_Vollum_GCF_000742895_01722	B_cereus_ATCC_14579_GCF_000007825_03040	B_fungorum_17-SMS-01_GCF_002746455_01169	B_hominis_BML-BC059_GCF_018332515_02134	B_luti_TD41_GCF_001884105_03132	B_mobilis_0711P9-1_GCF_001884045_04139	B_mycoides_DSM_2048_GCF_000003925_02677	B_nitratireducens_4049_GCF_001884135_01978	B_pacificus_EB422_GCF_001884025_05106	B_paramobilis_BML-BC017_GCF_018332495_03722	B_paramycoides_NH24A2_GCF_001884235_03237	B_paranthracis_Mn5_GCF_001883995_02226	B_pretiosus_SAICEU11T_GCF_025916425_05077	B_proteolyticus_TD42_GCF_001884065_03279	B_sanguinis_BML-BC004_GCF_018332475_01971	B_thuringiensis_serovar_berliner_ATCC_10792_GCF_000161615_02668	B_toyonensis_BCT-7112_GCF_000496285_00245	B_tropicus_N24_GCF_001884035_03405	B_weihenstephanensis_WSBC_10204_GCF_000775975_02023	B_wiedmannii_FSL_W8-0169_GCF_001583695_04464	C0780_01752
ybiT_1		putative ABC transporter ATP-binding protein YbiT	118	118	1	215	42391				1625	1625	1625	3001787537_05045	3001927717_04813	3002861066_04772	3003598852_02324	3004184083_00339	A9013_01708	B0818_02061	B1357_04418	B4264_01823	B4266_02223	B4510_02123	B4880_00034	B5780_00282	B5914_02878	B_albus_N35-10-2_GCF_001884185_00814	B_anthracis_Vollum_GCF_000742895_01712	B_cereus_ATCC_14579_GCF_000007825_03030	B_fungorum_17-SMS-01_GCF_002746455_01178	B_hominis_BML-BC059_GCF_018332515_02125	B_luti_TD41_GCF_001884105_03141	B_mobilis_0711P9-1_GCF_001884045_04130	B_mycoides_DSM_2048_GCF_000003925_02687	B_nitratireducens_4049_GCF_001884135_01989	B_pacificus_EB422_GCF_001884025_05115	B_paramobilis_BML-BC017_GCF_018332495_04080	B_paramycoides_NH24A2_GCF_001884235_03246	B_paranthracis_Mn5_GCF_001883995_02236	B_pretiosus_SAICEU11T_GCF_025916425_05067	B_proteolyticus_TD42_GCF_001884065_03270	B_sanguinis_BML-BC004_GCF_018332475_01962	B_thuringiensis_serovar_berliner_ATCC_10792_GCF_000161615_02676	B_toyonensis_BCT-7112_GCF_000496285_00236	B_tropicus_N24_GCF_001884035_03396	B_weihenstephanensis_WSBC_10204_GCF_000775975_02040	B_wiedmannii_FSL_W8-0169_GCF_001583695_04473	C0780_01762
secA		Protein translocase subunit SecA	118	118	1	215	23232				2507	2507	2507	3001787537_05110	3001927717_04958	3002861066_03974	3003598852_03149	3004184083_03314	A9013_01412	B0818_01599	B1357_02416	B4264_02271	B4266_04084	B4510_03704	B4880_03724	B5780_05286	B5914_02157	B_albus_N35-10-2_GCF_001884185_03685	B_anthracis_Vollum_GCF_000742895_04083	B_cereus_ATCC_14579_GCF_000007825_05341	B_fungorum_17-SMS-01_GCF_002746455_01799	B_hominis_BML-BC059_GCF_018332515_01781	B_luti_TD41_GCF_001884105_00771	B_mobilis_0711P9-1_GCF_001884045_05107	B_mycoides_DSM_2048_GCF_000003925_04749	B_nitratireducens_4049_GCF_001884135_02699	B_pacificus_EB422_GCF_001884025_03566	B_paramobilis_BML-BC017_GCF_018332495_03705	B_paramycoides_NH24A2_GCF_001884235_00156	B_paranthracis_Mn5_GCF_001883995_02921	B_pretiosus_SAICEU11T_GCF_025916425_04890	B_proteolyticus_TD42_GCF_001884065_05450	B_sanguinis_BML-BC004_GCF_018332475_00352	B_thuringiensis_serovar_berliner_ATCC_10792_GCF_000161615_04970	B_toyonensis_BCT-7112_GCF_000496285_02449	B_tropicus_N24_GCF_001884035_01374	B_weihenstephanensis_WSBC_10204_GCF_000775975_04463	B_wiedmannii_FSL_W8-0169_GCF_001583695_05350	C0780_04635
yodB		HTH-type transcriptional regulator YodB	118	118	1	215	23185				314	314	314	3001787537_05118	3001927717_04966	3002861066_03966	3003598852_03155	3004184083_03326	A9013_01425	B0818_01585	B1357_02422	B4264_02277	B4266_04078	B4510_03690	B4880_03730	B5780_05292	B5914_02163	B_albus_N35-10-2_GCF_001884185_03698	B_anthracis_Vollum_GCF_000742895_04089	B_cereus_ATCC_14579_GCF_000007825_05349	B_fungorum_17-SMS-01_GCF_002746455_01793	B_hominis_BML-BC059_GCF_018332515_01789	B_luti_TD41_GCF_001884105_00765	B_mobilis_0711P9-1_GCF_001884045_05113	B_mycoides_DSM_2048_GCF_000003925_04763	B_nitratireducens_4049_GCF_001884135_02708	B_pacificus_EB422_GCF_001884025_03572	B_paramobilis_BML-BC017_GCF_018332495_00177	B_paramycoides_NH24A2_GCF_001884235_00150	B_paranthracis_Mn5_GCF_001883995_02908	B_pretiosus_SAICEU11T_GCF_025916425_04896	B_proteolyticus_TD42_GCF_001884065_05442	B_sanguinis_BML-BC004_GCF_018332475_00358	B_thuringiensis_serovar_berliner_ATCC_10792_GCF_000161615_04964	B_toyonensis_BCT-7112_GCF_000496285_02456	B_tropicus_N24_GCF_001884035_01380	B_weihenstephanensis_WSBC_10204_GCF_000775975_04456	B_wiedmannii_FSL_W8-0169_GCF_001583695_05356	C0780_04629
secY_2		Protein translocase subunit SecY	118	118	1	215	50858				1037	1301	1298	3001787537_05155	3001927717_05064	3002861066_05142	3003598852_05049	3004184083_04804	A9013_05306	B0818_04780	B1357_04993	B4264_05145	B4266_04860	B4510_05441	B4880_05040	B5780_05097	B5914_05257	B_albus_N35-10-2_GCF_001884185_01341	B_anthracis_Vollum_GCF_000742895_04525	B_cereus_ATCC_14579_GCF_000007825_00154	B_fungorum_17-SMS-01_GCF_002746455_04489	B_hominis_BML-BC059_GCF_018332515_01412	B_luti_TD41_GCF_001884105_02672	B_mobilis_0711P9-1_GCF_001884045_00344	B_mycoides_DSM_2048_GCF_000003925_00121	B_nitratireducens_4049_GCF_001884135_00023	B_pacificus_EB422_GCF_001884025_01182	B_paramobilis_BML-BC017_GCF_018332495_01264	B_paramycoides_NH24A2_GCF_001884235_00893	B_paranthracis_Mn5_GCF_001883995_05043	B_pretiosus_SAICEU11T_GCF_025916425_03515	B_proteolyticus_TD42_GCF_001884065_04615	B_sanguinis_BML-BC004_GCF_018332475_01559	B_thuringiensis_serovar_berliner_ATCC_10792_GCF_000161615_00091	B_toyonensis_BCT-7112_GCF_000496285_02889	B_tropicus_N24_GCF_001884035_00022	B_weihenstephanensis_WSBC_10204_GCF_000775975_05440	B_wiedmannii_FSL_W8-0169_GCF_001583695_02722	C0780_05021
rplF		50S ribosomal protein L6	118	118	1	215	50852				539	539	539	3001787537_05160	3001927717_05069	3002861066_05137	3003598852_05054	3004184083_04809	A9013_05301	B0818_04775	B1357_04988	B4264_05150	B4266_04865	B4510_05446	B4880_05035	B5780_05092	B5914_05252	B_albus_N35-10-2_GCF_001884185_01346	B_anthracis_Vollum_GCF_000742895_04520	B_cereus_ATCC_14579_GCF_000007825_00148	B_fungorum_17-SMS-01_GCF_002746455_04494	B_hominis_BML-BC059_GCF_018332515_01417	B_luti_TD41_GCF_001884105_02677	B_mobilis_0711P9-1_GCF_001884045_00339	B_mycoides_DSM_2048_GCF_000003925_00116	B_nitratireducens_4049_GCF_001884135_00028	B_pacificus_EB422_GCF_001884025_01177	B_paramobilis_BML-BC017_GCF_018332495_01259	B_paramycoides_NH24A2_GCF_001884235_00898	B_paranthracis_Mn5_GCF_001883995_05038	B_pretiosus_SAICEU11T_GCF_025916425_03510	B_proteolyticus_TD42_GCF_001884065_04620	B_sanguinis_BML-BC004_GCF_018332475_01554	B_thuringiensis_serovar_berliner_ATCC_10792_GCF_000161615_00096	B_toyonensis_BCT-7112_GCF_000496285_02884	B_tropicus_N24_GCF_001884035_00027	B_weihenstephanensis_WSBC_10204_GCF_000775975_05435	B_wiedmannii_FSL_W8-0169_GCF_001583695_02727	C0780_05026
rplE		50S ribosomal protein L5	118	118	1	215	50849				539	539	539	3001787537_05163	3001927717_05072	3002861066_05134	3003598852_05057	3004184083_04812	A9013_05298	B0818_04772	B1357_04985	B4264_05153	B4266_04868	B4510_05449	B4880_05032	B5780_05089	B5914_05249	B_albus_N35-10-2_GCF_001884185_01349	B_anthracis_Vollum_GCF_000742895_04517	B_cereus_ATCC_14579_GCF_000007825_00145	B_fungorum_17-SMS-01_GCF_002746455_04497	B_hominis_BML-BC059_GCF_018332515_01420	B_luti_TD41_GCF_001884105_02680	B_mobilis_0711P9-1_GCF_001884045_00336	B_mycoides_DSM_2048_GCF_000003925_00113	B_nitratireducens_4049_GCF_001884135_00031	B_pacificus_EB422_GCF_001884025_01174	B_paramobilis_BML-BC017_GCF_018332495_01256	B_paramycoides_NH24A2_GCF_001884235_00901	B_paranthracis_Mn5_GCF_001883995_05035	B_pretiosus_SAICEU11T_GCF_025916425_03507	B_proteolyticus_TD42_GCF_001884065_04623	B_sanguinis_BML-BC004_GCF_018332475_01551	B_thuringiensis_serovar_berliner_ATCC_10792_GCF_000161615_00099	B_toyonensis_BCT-7112_GCF_000496285_02881	B_tropicus_N24_GCF_001884035_00030	B_weihenstephanensis_WSBC_10204_GCF_000775975_05432	B_wiedmannii_FSL_W8-0169_GCF_001583695_02730	C0780_05029
rplW		50S ribosomal protein L23	118	118	1	215	50838				152	290	288	3001787537_05173	3001927717_05082	3002861066_05124	3003598852_05067	3004184083_04822	A9013_05288	B0818_04762	B1357_04975	B4264_05163	B4266_04878	B4510_05459	B4880_05022	B5780_05079	B5914_05239	B_albus_N35-10-2_GCF_001884185_01359	B_anthracis_Vollum_GCF_000742895_04507	B_cereus_ATCC_14579_GCF_000007825_00135	B_fungorum_17-SMS-01_GCF_002746455_04507	B_hominis_BML-BC059_GCF_018332515_01430	B_luti_TD41_GCF_001884105_02690	B_mobilis_0711P9-1_GCF_001884045_00326	B_mycoides_DSM_2048_GCF_000003925_00103	B_nitratireducens_4049_GCF_001884135_00041	B_pacificus_EB422_GCF_001884025_01164	B_paramobilis_BML-BC017_GCF_018332495_01246	B_paramycoides_NH24A2_GCF_001884235_00911	B_paranthracis_Mn5_GCF_001883995_05025	B_pretiosus_SAICEU11T_GCF_025916425_03497	B_proteolyticus_TD42_GCF_001884065_04633	B_sanguinis_BML-BC004_GCF_018332475_01541	B_thuringiensis_serovar_berliner_ATCC_10792_GCF_000161615_00109	B_toyonensis_BCT-7112_GCF_000496285_02871	B_tropicus_N24_GCF_001884035_00040	B_weihenstephanensis_WSBC_10204_GCF_000775975_05422	B_wiedmannii_FSL_W8-0169_GCF_001583695_02740	C0780_05039
mrnC		Mini-ribonuclease 3	118	118	1	215	50816				407	407	407	3001787537_05194	3001927717_05103	3002861066_05103	3003598852_05088	3004184083_04843	A9013_05267	B0818_04741	B1357_04954	B4264_05184	B4266_04899	B4510_05480	B4880_05001	B5780_05058	B5914_05218	B_albus_N35-10-2_GCF_001884185_01380	B_anthracis_Vollum_GCF_000742895_04486	B_cereus_ATCC_14579_GCF_000007825_00114	B_fungorum_17-SMS-01_GCF_002746455_04528	B_hominis_BML-BC059_GCF_018332515_01451	B_luti_TD41_GCF_001884105_02711	B_mobilis_0711P9-1_GCF_001884045_00305	B_mycoides_DSM_2048_GCF_000003925_00082	B_nitratireducens_4049_GCF_001884135_00062	B_pacificus_EB422_GCF_001884025_01143	B_paramobilis_BML-BC017_GCF_018332495_01225	B_paramycoides_NH24A2_GCF_001884235_00932	B_paranthracis_Mn5_GCF_001883995_05004	B_pretiosus_SAICEU11T_GCF_025916425_03476	B_proteolyticus_TD42_GCF_001884065_04654	B_sanguinis_BML-BC004_GCF_018332475_01520	B_thuringiensis_serovar_berliner_ATCC_10792_GCF_000161615_00130	B_toyonensis_BCT-7112_GCF_000496285_02850	B_tropicus_N24_GCF_001884035_00061	B_weihenstephanensis_WSBC_10204_GCF_000775975_05401	B_wiedmannii_FSL_W8-0169_GCF_001583695_02761	C0780_05060
yacL		putative PIN and TRAM-domain containing protein YacL	118	118	1	215	50810				1103	1109	1107	3001787537_05200	3001927717_05109	3002861066_05097	3003598852_05094	3004184083_04849	A9013_05261	B0818_04735	B1357_04948	B4264_05190	B4266_04905	B4510_05486	B4880_04995	B5780_05052	B5914_05212	B_albus_N35-10-2_GCF_001884185_01386	B_anthracis_Vollum_GCF_000742895_04480	B_cereus_ATCC_14579_GCF_000007825_00108	B_fungorum_17-SMS-01_GCF_002746455_04534	B_hominis_BML-BC059_GCF_018332515_01457	B_luti_TD41_GCF_001884105_02717	B_mobilis_0711P9-1_GCF_001884045_00299	B_mycoides_DSM_2048_GCF_000003925_00076	B_nitratireducens_4049_GCF_001884135_00068	B_pacificus_EB422_GCF_001884025_01137	B_paramobilis_BML-BC017_GCF_018332495_01219	B_paramycoides_NH24A2_GCF_001884235_00938	B_paranthracis_Mn5_GCF_001883995_04998	B_pretiosus_SAICEU11T_GCF_025916425_03470	B_proteolyticus_TD42_GCF_001884065_04660	B_sanguinis_BML-BC004_GCF_018332475_01514	B_thuringiensis_serovar_berliner_ATCC_10792_GCF_000161615_00136	B_toyonensis_BCT-7112_GCF_000496285_02844	B_tropicus_N24_GCF_001884035_00067	B_weihenstephanensis_WSBC_10204_GCF_000775975_05395	B_wiedmannii_FSL_W8-0169_GCF_001583695_02767	C0780_05066
fadM		Proline dehydrogenase 1	118	118	1	215	53057				917	917	917	3001787537_05261	3001927717_05121	3002861066_05169	3003598852_03811	3004184083_04647	A9013_04781	B0818_03586	B1357_04779	B4264_03551	B4266_03695	B4510_04986	B4880_04688	B5780_03622	B5914_04914	B_albus_N35-10-2_GCF_001884185_03548	B_anthracis_Vollum_GCF_000742895_03923	B_cereus_ATCC_14579_GCF_000007825_05152	B_fungorum_17-SMS-01_GCF_002746455_05652	B_hominis_BML-BC059_GCF_018332515_00943	B_luti_TD41_GCF_001884105_04126	B_mobilis_0711P9-1_GCF_001884045_05424	B_mycoides_DSM_2048_GCF_000003925_04604	B_nitratireducens_4049_GCF_001884135_02555	B_pacificus_EB422_GCF_001884025_02877	B_paramobilis_BML-BC017_GCF_018332495_03079	B_paramycoides_NH24A2_GCF_001884235_01731	B_paranthracis_Mn5_GCF_001883995_03052	B_pretiosus_SAICEU11T_GCF_025916425_04735	B_proteolyticus_TD42_GCF_001884065_05606	B_sanguinis_BML-BC004_GCF_018332475_00399	B_thuringiensis_serovar_berliner_ATCC_10792_GCF_000161615_04826	B_toyonensis_BCT-7112_GCF_000496285_02301	B_tropicus_N24_GCF_001884035_00417	B_weihenstephanensis_WSBC_10204_GCF_000775975_04610	B_wiedmannii_FSL_W8-0169_GCF_001583695_04752	C0780_05274
group_12978		hypothetical protein	118	118	1	215	53059				302	302	302	3001787537_05263	3001927717_05119	3002861066_05167	3003598852_03813	3004184083_04652	A9013_04779	B0818_03584	B1357_04781	B4264_03553	B4266_03693	B4510_04984	B4880_04690	B5780_03624	B5914_04919	B_albus_N35-10-2_GCF_001884185_03550	B_anthracis_Vollum_GCF_000742895_03925	B_cereus_ATCC_14579_GCF_000007825_05154	B_fungorum_17-SMS-01_GCF_002746455_01951	B_hominis_BML-BC059_GCF_018332515_00941	B_luti_TD41_GCF_001884105_04128	B_mobilis_0711P9-1_GCF_001884045_05426	B_mycoides_DSM_2048_GCF_000003925_04606	B_nitratireducens_4049_GCF_001884135_02560	B_pacificus_EB422_GCF_001884025_02875	B_paramobilis_BML-BC017_GCF_018332495_02418	B_paramycoides_NH24A2_GCF_001884235_01733	B_paranthracis_Mn5_GCF_001883995_03050	B_pretiosus_SAICEU11T_GCF_025916425_04737	B_proteolyticus_TD42_GCF_001884065_05604	B_sanguinis_BML-BC004_GCF_018332475_01956	B_thuringiensis_serovar_berliner_ATCC_10792_GCF_000161615_04824	B_toyonensis_BCT-7112_GCF_000496285_02303	B_tropicus_N24_GCF_001884035_00415	B_weihenstephanensis_WSBC_10204_GCF_000775975_04608	B_wiedmannii_FSL_W8-0169_GCF_001583695_04754	C0780_05269
group_12981		putative transporter	118	118	1	215	52612				1325	1325	1325	3001787537_05284	3001927717_05219	3002861066_05289	3003598852_04207	3004184083_05230	A9013_04881	B0818_05621	B1357_04684	B4264_05260	B4266_04980	B4510_05097	B4880_04595	B5780_03513	B5914_04821	B_albus_N35-10-2_GCF_001884185_04076	B_anthracis_Vollum_GCF_000742895_03824	B_cereus_ATCC_14579_GCF_000007825_05055	B_fungorum_17-SMS-01_GCF_002746455_04397	B_hominis_BML-BC059_GCF_018332515_02522	B_luti_TD41_GCF_001884105_04035	B_mobilis_0711P9-1_GCF_001884045_05464	B_mycoides_DSM_2048_GCF_000003925_04509	B_nitratireducens_4049_GCF_001884135_02457	B_pacificus_EB422_GCF_001884025_03020	B_paramobilis_BML-BC017_GCF_018332495_01670	B_paramycoides_NH24A2_GCF_001884235_01637	B_paranthracis_Mn5_GCF_001883995_03235	B_pretiosus_SAICEU11T_GCF_025916425_04274	B_proteolyticus_TD42_GCF_001884065_00333	B_sanguinis_BML-BC004_GCF_018332475_04697	B_thuringiensis_serovar_berliner_ATCC_10792_GCF_000161615_04748	B_toyonensis_BCT-7112_GCF_000496285_02209	B_tropicus_N24_GCF_001884035_00514	B_weihenstephanensis_WSBC_10204_GCF_000775975_04705	B_wiedmannii_FSL_W8-0169_GCF_001583695_04643	C0780_04838
group_12985		Protein	118	118	1	215	52733				353	353	353	3001787537_05307	3001927717_05196	3002861066_05312	3003598852_04229	3004184083_04571	A9013_04855	B0818_05143	B1357_04706	B4264_03479	B4266_03767	B4510_05060	B4880_04618	B5780_03548	B5914_04844	B_albus_N35-10-2_GCF_001884185_04054	B_anthracis_Vollum_GCF_000742895_03848	B_cereus_ATCC_14579_GCF_000007825_05082	B_fungorum_17-SMS-01_GCF_002746455_04376	B_hominis_BML-BC059_GCF_018332515_01178	B_luti_TD41_GCF_001884105_04058	B_mobilis_0711P9-1_GCF_001884045_05351	B_mycoides_DSM_2048_GCF_000003925_04532	B_nitratireducens_4049_GCF_001884135_02480	B_pacificus_EB422_GCF_001884025_02948	B_paramobilis_BML-BC017_GCF_018332495_01471	B_paramycoides_NH24A2_GCF_001884235_01665	B_paranthracis_Mn5_GCF_001883995_03118	B_pretiosus_SAICEU11T_GCF_025916425_04666	B_proteolyticus_TD42_GCF_001884065_00309	B_sanguinis_BML-BC004_GCF_018332475_04679	B_thuringiensis_serovar_berliner_ATCC_10792_GCF_000161615_04899	B_toyonensis_BCT-7112_GCF_000496285_02231	B_tropicus_N24_GCF_001884035_00489	B_weihenstephanensis_WSBC_10204_GCF_000775975_04682	B_wiedmannii_FSL_W8-0169_GCF_001583695_04680	C0780_04816
cysK_2		Cysteine synthase	118	118	1	215	50780				923	923	923	3001787537_05338	3001927717_05279	3002861066_05376	3003598852_05278	3004184083_05016	A9013_05576	B0818_05038	B1357_05024	B4264_05206	B4266_04954	B4510_05603	B4880_05147	B5780_05231	B5914_05322	B_albus_N35-10-2_GCF_001884185_04559	B_anthracis_Vollum_GCF_000742895_04461	B_cereus_ATCC_14579_GCF_000007825_00077	B_fungorum_17-SMS-01_GCF_002746455_05095	B_hominis_BML-BC059_GCF_018332515_01615	B_luti_TD41_GCF_001884105_01546	B_mobilis_0711P9-1_GCF_001884045_04819	B_mycoides_DSM_2048_GCF_000003925_00060	B_nitratireducens_4049_GCF_001884135_03365	B_pacificus_EB422_GCF_001884025_03931	B_paramobilis_BML-BC017_GCF_018332495_01590	B_paramycoides_NH24A2_GCF_001884235_04301	B_paranthracis_Mn5_GCF_001883995_04980	B_pretiosus_SAICEU11T_GCF_025916425_03744	B_proteolyticus_TD42_GCF_001884065_01869	B_sanguinis_BML-BC004_GCF_018332475_00305	B_thuringiensis_serovar_berliner_ATCC_10792_GCF_000161615_00060	B_toyonensis_BCT-7112_GCF_000496285_02825	B_tropicus_N24_GCF_001884035_02588	B_weihenstephanensis_WSBC_10204_GCF_000775975_05504	B_wiedmannii_FSL_W8-0169_GCF_001583695_03315	C0780_05201
ftsH		ATP-dependent zinc metalloprotease FtsH	118	118	1	215	50775				1892	1907	1900	3001787537_05341	3001927717_05276	3002861066_05373	3003598852_05281	3004184083_05019	A9013_05579	B0818_05035	B1357_05027	B4264_05209	B4266_04951	B4510_05600	B4880_05150	B5780_05228	B5914_05319	B_albus_N35-10-2_GCF_001884185_04562	B_anthracis_Vollum_GCF_000742895_04458	B_cereus_ATCC_14579_GCF_000007825_00074	B_fungorum_17-SMS-01_GCF_002746455_05092	B_hominis_BML-BC059_GCF_018332515_01612	B_luti_TD41_GCF_001884105_01550	B_mobilis_0711P9-1_GCF_001884045_04822	B_mycoides_DSM_2048_GCF_000003925_00057	B_nitratireducens_4049_GCF_001884135_03362	B_pacificus_EB422_GCF_001884025_03934	B_paramobilis_BML-BC017_GCF_018332495_01593	B_paramycoides_NH24A2_GCF_001884235_04304	B_paranthracis_Mn5_GCF_001883995_04977	B_pretiosus_SAICEU11T_GCF_025916425_03741	B_proteolyticus_TD42_GCF_001884065_01866	B_sanguinis_BML-BC004_GCF_018332475_00302	B_thuringiensis_serovar_berliner_ATCC_10792_GCF_000161615_00057	B_toyonensis_BCT-7112_GCF_000496285_02822	B_tropicus_N24_GCF_001884035_02591	B_weihenstephanensis_WSBC_10204_GCF_000775975_05501	B_wiedmannii_FSL_W8-0169_GCF_001583695_03312	C0780_05198
spoIIE		Stage II sporulation protein E	118	118	1	215	50771				2018	2471	2467	3001787537_05344	3001927717_05273	3002861066_05370	3003598852_05284	3004184083_05022	A9013_05582	B0818_05032	B1357_05030	B4264_05212	B4266_04948	B4510_05597	B4880_05153	B5780_05225	B5914_05316	B_albus_N35-10-2_GCF_001884185_03844	B_anthracis_Vollum_GCF_000742895_04455	B_cereus_ATCC_14579_GCF_000007825_00071	B_fungorum_17-SMS-01_GCF_002746455_05089	B_hominis_BML-BC059_GCF_018332515_01609	B_luti_TD41_GCF_001884105_01553	B_mobilis_0711P9-1_GCF_001884045_04825	B_mycoides_DSM_2048_GCF_000003925_00054	B_nitratireducens_4049_GCF_001884135_03359	B_pacificus_EB422_GCF_001884025_03937	B_paramobilis_BML-BC017_GCF_018332495_01596	B_paramycoides_NH24A2_GCF_001884235_04307	B_paranthracis_Mn5_GCF_001883995_04974	B_pretiosus_SAICEU11T_GCF_025916425_03738	B_proteolyticus_TD42_GCF_001884065_01863	B_sanguinis_BML-BC004_GCF_018332475_00299	B_thuringiensis_serovar_berliner_ATCC_10792_GCF_000161615_00054	B_toyonensis_BCT-7112_GCF_000496285_02818	B_tropicus_N24_GCF_001884035_02594	B_weihenstephanensis_WSBC_10204_GCF_000775975_05498	B_wiedmannii_FSL_W8-0169_GCF_001583695_03309	C0780_05195
divIC		Cell division protein DivIC	118	118	1	215	50768				359	359	359	3001787537_05348	3001927717_05269	3002861066_05366	3003598852_05288	3004184083_05026	A9013_05586	B0818_05028	B1357_05034	B4264_05216	B4266_04944	B4510_05593	B4880_05157	B5780_05221	B5914_05312	B_albus_N35-10-2_GCF_001884185_03848	B_anthracis_Vollum_GCF_000742895_04451	B_cereus_ATCC_14579_GCF_000007825_00067	B_fungorum_17-SMS-01_GCF_002746455_05085	B_hominis_BML-BC059_GCF_018332515_01605	B_luti_TD41_GCF_001884105_01557	B_mobilis_0711P9-1_GCF_001884045_04829	B_mycoides_DSM_2048_GCF_000003925_00050	B_nitratireducens_4049_GCF_001884135_03355	B_pacificus_EB422_GCF_001884025_03941	B_paramobilis_BML-BC017_GCF_018332495_01600	B_paramycoides_NH24A2_GCF_001884235_04310	B_paranthracis_Mn5_GCF_001883995_04970	B_pretiosus_SAICEU11T_GCF_025916425_03734	B_proteolyticus_TD42_GCF_001884065_01859	B_sanguinis_BML-BC004_GCF_018332475_00295	B_thuringiensis_serovar_berliner_ATCC_10792_GCF_000161615_00050	B_toyonensis_BCT-7112_GCF_000496285_02814	B_tropicus_N24_GCF_001884035_02598	B_weihenstephanensis_WSBC_10204_GCF_000775975_05494	B_wiedmannii_FSL_W8-0169_GCF_001583695_03305	C0780_05191
group_12995		hypothetical protein	118	118	1	215	50730				158	179	172	3001787537_05364	3001927717_05253	3002861066_05350	3003598852_05304	3004184083_05042	A9013_05602	B0818_05012	B1357_05050	B4264_05232	B4266_04928	B4510_05577	B4880_05173	B5780_05205	B5914_05296	B_albus_N35-10-2_GCF_001884185_03864	B_anthracis_Vollum_GCF_000742895_04435	B_cereus_ATCC_14579_GCF_000007825_00051	B_fungorum_17-SMS-01_GCF_002746455_05069	B_hominis_BML-BC059_GCF_018332515_03732	B_luti_TD41_GCF_001884105_01573	B_mobilis_0711P9-1_GCF_001884045_04845	B_mycoides_DSM_2048_GCF_000003925_00034	B_nitratireducens_4049_GCF_001884135_03339	B_pacificus_EB422_GCF_001884025_03957	B_paramobilis_BML-BC017_GCF_018332495_01616	B_paramycoides_NH24A2_GCF_001884235_04326	B_paranthracis_Mn5_GCF_001883995_04954	B_pretiosus_SAICEU11T_GCF_025916425_03718	B_proteolyticus_TD42_GCF_001884065_01843	B_sanguinis_BML-BC004_GCF_018332475_00279	B_thuringiensis_serovar_berliner_ATCC_10792_GCF_000161615_00034	B_toyonensis_BCT-7112_GCF_000496285_02798	B_tropicus_N24_GCF_001884035_02614	B_weihenstephanensis_WSBC_10204_GCF_000775975_05478	B_wiedmannii_FSL_W8-0169_GCF_001583695_03289	C0780_05175
rsmA		Ribosomal RNA small subunit methyltransferase A	118	118	1	215	50727				875	896	878	3001787537_05367	3001927717_05250	3002861066_05347	3003598852_05307	3004184083_05045	A9013_05605	B0818_05009	B1357_05053	B4264_05235	B4266_04925	B4510_05574	B4880_05176	B5780_05202	B5914_05293	B_albus_N35-10-2_GCF_001884185_03867	B_anthracis_Vollum_GCF_000742895_04432	B_cereus_ATCC_14579_GCF_000007825_00048	B_fungorum_17-SMS-01_GCF_002746455_05066	B_hominis_BML-BC059_GCF_018332515_03729	B_luti_TD41_GCF_001884105_01576	B_mobilis_0711P9-1_GCF_001884045_04848	B_mycoides_DSM_2048_GCF_000003925_00031	B_nitratireducens_4049_GCF_001884135_03336	B_pacificus_EB422_GCF_001884025_03960	B_paramobilis_BML-BC017_GCF_018332495_01619	B_paramycoides_NH24A2_GCF_001884235_04329	B_paranthracis_Mn5_GCF_001883995_04951	B_pretiosus_SAICEU11T_GCF_025916425_03715	B_proteolyticus_TD42_GCF_001884065_01840	B_sanguinis_BML-BC004_GCF_018332475_00276	B_thuringiensis_serovar_berliner_ATCC_10792_GCF_000161615_00031	B_toyonensis_BCT-7112_GCF_000496285_02795	B_tropicus_N24_GCF_001884035_02617	B_weihenstephanensis_WSBC_10204_GCF_000775975_05475	B_wiedmannii_FSL_W8-0169_GCF_001583695_03286	C0780_05172
moaA_3		GTP 3',8-cyclase	118	118	1	215	47002				878	878	878	3001787537_05387	3001927717_04988	3002861066_05426	3003598852_01745	3004184083_01986	A9013_05746	B0818_02893	B1357_02686	B4264_02531	B4266_03425	B4510_04626	B4880_04306	B5780_04427	B5914_02423	B_albus_N35-10-2_GCF_001884185_00464	B_anthracis_Vollum_GCF_000742895_04355	B_cereus_ATCC_14579_GCF_000007825_05615	B_fungorum_17-SMS-01_GCF_002746455_03239	B_hominis_BML-BC059_GCF_018332515_00095	B_luti_TD41_GCF_001884105_01861	B_mobilis_0711P9-1_GCF_001884045_04960	B_mycoides_DSM_2048_GCF_000003925_05018	B_nitratireducens_4049_GCF_001884135_02989	B_pacificus_EB422_GCF_001884025_00920	B_paramobilis_BML-BC017_GCF_018332495_02054	B_paramycoides_NH24A2_GCF_001884235_03707	B_paranthracis_Mn5_GCF_001883995_04553	B_pretiosus_SAICEU11T_GCF_025916425_04166	B_proteolyticus_TD42_GCF_001884065_00358	B_sanguinis_BML-BC004_GCF_018332475_00114	B_thuringiensis_serovar_berliner_ATCC_10792_GCF_000161615_05300	B_toyonensis_BCT-7112_GCF_000496285_02714	B_tropicus_N24_GCF_001884035_03846	B_weihenstephanensis_WSBC_10204_GCF_000775975_04190	B_wiedmannii_FSL_W8-0169_GCF_001583695_00307	C0780_03473
rlmH		Ribosomal RNA large subunit methyltransferase H	118	118	1	215	47001				479	479	479	3001787537_05388	3001927717_05003	3002861066_05425	3003598852_01746	3004184083_01987	A9013_05744	B0818_02891	B1357_02687	B4264_02533	B4266_03423	B4510_04625	B4880_04307	B5780_04428	B5914_02431	B_albus_N35-10-2_GCF_001884185_00463	B_anthracis_Vollum_GCF_000742895_04356	B_cereus_ATCC_14579_GCF_000007825_05617	B_fungorum_17-SMS-01_GCF_002746455_03240	B_hominis_BML-BC059_GCF_018332515_00090	B_luti_TD41_GCF_001884105_01862	B_mobilis_0711P9-1_GCF_001884045_04961	B_mycoides_DSM_2048_GCF_000003925_05019	B_nitratireducens_4049_GCF_001884135_02990	B_pacificus_EB422_GCF_001884025_00921	B_paramobilis_BML-BC017_GCF_018332495_03321	B_paramycoides_NH24A2_GCF_001884235_03704	B_paranthracis_Mn5_GCF_001883995_04554	B_pretiosus_SAICEU11T_GCF_025916425_04169	B_proteolyticus_TD42_GCF_001884065_00357	B_sanguinis_BML-BC004_GCF_018332475_00116	B_thuringiensis_serovar_berliner_ATCC_10792_GCF_000161615_05298	B_toyonensis_BCT-7112_GCF_000496285_02715	B_tropicus_N24_GCF_001884035_03847	B_weihenstephanensis_WSBC_10204_GCF_000775975_04189	B_wiedmannii_FSL_W8-0169_GCF_001583695_00308	C0780_03472
ssbA_2		Single-stranded DNA-binding protein A	118	118	1	215	46895				425	524	516	3001787537_05406	3001927717_05021	3002861066_05407	3003598852_01764	3004184083_02005	A9013_05726	B0818_02873	B1357_05233	B4264_02551	B4266_03405	B4510_04607	B4880_04325	B5780_04446	B5914_02449	B_albus_N35-10-2_GCF_001884185_03836	B_anthracis_Vollum_GCF_000742895_04374	B_cereus_ATCC_14579_GCF_000007825_05637	B_fungorum_17-SMS-01_GCF_002746455_03258	B_hominis_BML-BC059_GCF_018332515_00072	B_luti_TD41_GCF_001884105_02929	B_mobilis_0711P9-1_GCF_001884045_00104	B_mycoides_DSM_2048_GCF_000003925_05037	B_nitratireducens_4049_GCF_001884135_03005	B_pacificus_EB422_GCF_001884025_02607	B_paramobilis_BML-BC017_GCF_018332495_03339	B_paramycoides_NH24A2_GCF_001884235_03688	B_paranthracis_Mn5_GCF_001883995_01151	B_pretiosus_SAICEU11T_GCF_025916425_04187	B_proteolyticus_TD42_GCF_001884065_00682	B_sanguinis_BML-BC004_GCF_018332475_00134	B_thuringiensis_serovar_berliner_ATCC_10792_GCF_000161615_05280	B_toyonensis_BCT-7112_GCF_000496285_02733	B_tropicus_N24_GCF_001884035_01295	B_weihenstephanensis_WSBC_10204_GCF_000775975_04171	B_wiedmannii_FSL_W8-0169_GCF_001583695_00326	C0780_03454
noc		Nucleoid occlusion protein	118	118	1	215	46886				872	872	872	3001787537_05414	3001927717_05029	3002861066_05399	3003598852_01772	3004184083_02013	A9013_05718	B0818_02865	B1357_05225	B4264_02559	B4266_03397	B4510_04599	B4880_04333	B5780_04454	B5914_02457	B_albus_N35-10-2_GCF_001884185_03828	B_anthracis_Vollum_GCF_000742895_04382	B_cereus_ATCC_14579_GCF_000007825_05645	B_fungorum_17-SMS-01_GCF_002746455_03266	B_hominis_BML-BC059_GCF_018332515_00064	B_luti_TD41_GCF_001884105_02921	B_mobilis_0711P9-1_GCF_001884045_00096	B_mycoides_DSM_2048_GCF_000003925_05045	B_nitratireducens_4049_GCF_001884135_03013	B_pacificus_EB422_GCF_001884025_02615	B_paramobilis_BML-BC017_GCF_018332495_03347	B_paramycoides_NH24A2_GCF_001884235_03680	B_paranthracis_Mn5_GCF_001883995_01159	B_pretiosus_SAICEU11T_GCF_025916425_04195	B_proteolyticus_TD42_GCF_001884065_00690	B_sanguinis_BML-BC004_GCF_018332475_00142	B_thuringiensis_serovar_berliner_ATCC_10792_GCF_000161615_05272	B_toyonensis_BCT-7112_GCF_000496285_02741	B_tropicus_N24_GCF_001884035_01303	B_weihenstephanensis_WSBC_10204_GCF_000775975_04163	B_wiedmannii_FSL_W8-0169_GCF_001583695_00334	C0780_03446
rsmG		Ribosomal RNA small subunit methyltransferase G	118	118	1	215	46885				719	719	719	3001787537_05415	3001927717_05030	3002861066_05398	3003598852_01773	3004184083_02014	A9013_05717	B0818_02864	B1357_05224	B4264_02560	B4266_03396	B4510_04598	B4880_04334	B5780_04455	B5914_02458	B_albus_N35-10-2_GCF_001884185_03827	B_anthracis_Vollum_GCF_000742895_04383	B_cereus_ATCC_14579_GCF_000007825_05646	B_fungorum_17-SMS-01_GCF_002746455_03267	B_hominis_BML-BC059_GCF_018332515_00063	B_luti_TD41_GCF_001884105_02920	B_mobilis_0711P9-1_GCF_001884045_00095	B_mycoides_DSM_2048_GCF_000003925_05046	B_nitratireducens_4049_GCF_001884135_03014	B_pacificus_EB422_GCF_001884025_02616	B_paramobilis_BML-BC017_GCF_018332495_03348	B_paramycoides_NH24A2_GCF_001884235_03679	B_paranthracis_Mn5_GCF_001883995_01160	B_pretiosus_SAICEU11T_GCF_025916425_04196	B_proteolyticus_TD42_GCF_001884065_00691	B_sanguinis_BML-BC004_GCF_018332475_00143	B_thuringiensis_serovar_berliner_ATCC_10792_GCF_000161615_05271	B_toyonensis_BCT-7112_GCF_000496285_02742	B_tropicus_N24_GCF_001884035_01304	B_weihenstephanensis_WSBC_10204_GCF_000775975_04162	B_wiedmannii_FSL_W8-0169_GCF_001583695_00335	C0780_03445
mnmG		tRNA uridine 5-carboxymethylaminomethyl modification enzyme MnmG	118	118	1	215	46884				1889	1889	1889	3001787537_05416	3001927717_05031	3002861066_05397	3003598852_01774	3004184083_02015	A9013_05716	B0818_02863	B1357_05223	B4264_02561	B4266_03395	B4510_04597	B4880_04335	B5780_04456	B5914_02459	B_albus_N35-10-2_GCF_001884185_03826	B_anthracis_Vollum_GCF_000742895_04384	B_cereus_ATCC_14579_GCF_000007825_05647	B_fungorum_17-SMS-01_GCF_002746455_03268	B_hominis_BML-BC059_GCF_018332515_00062	B_luti_TD41_GCF_001884105_02919	B_mobilis_0711P9-1_GCF_001884045_00094	B_mycoides_DSM_2048_GCF_000003925_05047	B_nitratireducens_4049_GCF_001884135_03015	B_pacificus_EB422_GCF_001884025_02617	B_paramobilis_BML-BC017_GCF_018332495_03349	B_paramycoides_NH24A2_GCF_001884235_03678	B_paranthracis_Mn5_GCF_001883995_01161	B_pretiosus_SAICEU11T_GCF_025916425_04197	B_proteolyticus_TD42_GCF_001884065_00692	B_sanguinis_BML-BC004_GCF_018332475_00144	B_thuringiensis_serovar_berliner_ATCC_10792_GCF_000161615_05270	B_toyonensis_BCT-7112_GCF_000496285_02743	B_tropicus_N24_GCF_001884035_01305	B_weihenstephanensis_WSBC_10204_GCF_000775975_04161	B_wiedmannii_FSL_W8-0169_GCF_001583695_00336	C0780_03444
dnaA		Chromosomal replication initiator protein DnaA	118	118	1	215	46874				1340	1343	1340	3001787537_05422	3001927717_05037	3002861066_05391	3003598852_01780	3004184083_02021	A9013_05710	B0818_02857	B1357_05217	B4264_02567	B4266_03389	B4510_04591	B4880_04341	B5780_04462	B5914_02465	B_albus_N35-10-2_GCF_001884185_03820	B_anthracis_Vollum_GCF_000742895_04390	B_cereus_ATCC_14579_GCF_000007825_00001	B_fungorum_17-SMS-01_GCF_002746455_03274	B_hominis_BML-BC059_GCF_018332515_00056	B_luti_TD41_GCF_001884105_02913	B_mobilis_0711P9-1_GCF_001884045_00088	B_mycoides_DSM_2048_GCF_000003925_05053	B_nitratireducens_4049_GCF_001884135_03021	B_pacificus_EB422_GCF_001884025_02623	B_paramobilis_BML-BC017_GCF_018332495_03355	B_paramycoides_NH24A2_GCF_001884235_03672	B_paranthracis_Mn5_GCF_001883995_01167	B_pretiosus_SAICEU11T_GCF_025916425_04203	B_proteolyticus_TD42_GCF_001884065_00698	B_sanguinis_BML-BC004_GCF_018332475_00150	B_thuringiensis_serovar_berliner_ATCC_10792_GCF_000161615_05264	B_toyonensis_BCT-7112_GCF_000496285_02749	B_tropicus_N24_GCF_001884035_01311	B_weihenstephanensis_WSBC_10204_GCF_000775975_04155	B_wiedmannii_FSL_W8-0169_GCF_001583695_00342	C0780_03438
recF		DNA replication and repair protein RecF	118	118	1	215	46871				1127	1127	1127	3001787537_05425	3001927717_05040	3002861066_05388	3003598852_01783	3004184083_02024	A9013_05707	B0818_02854	B1357_05214	B4264_02570	B4266_03386	B4510_04588	B4880_04344	B5780_04465	B5914_02468	B_albus_N35-10-2_GCF_001884185_03817	B_anthracis_Vollum_GCF_000742895_04393	B_cereus_ATCC_14579_GCF_000007825_00004	B_fungorum_17-SMS-01_GCF_002746455_03277	B_hominis_BML-BC059_GCF_018332515_00053	B_luti_TD41_GCF_001884105_02910	B_mobilis_0711P9-1_GCF_001884045_00085	B_mycoides_DSM_2048_GCF_000003925_05056	B_nitratireducens_4049_GCF_001884135_03024	B_pacificus_EB422_GCF_001884025_02626	B_paramobilis_BML-BC017_GCF_018332495_03358	B_paramycoides_NH24A2_GCF_001884235_03669	B_paranthracis_Mn5_GCF_001883995_01170	B_pretiosus_SAICEU11T_GCF_025916425_04206	B_proteolyticus_TD42_GCF_001884065_00701	B_sanguinis_BML-BC004_GCF_018332475_00153	B_thuringiensis_serovar_berliner_ATCC_10792_GCF_000161615_05261	B_toyonensis_BCT-7112_GCF_000496285_02752	B_tropicus_N24_GCF_001884035_01314	B_weihenstephanensis_WSBC_10204_GCF_000775975_04152	B_wiedmannii_FSL_W8-0169_GCF_001583695_00345	C0780_03435
gyrA		DNA gyrase subunit A	118	118	1	215	46869				2471	2471	2471	3001787537_05427	3001927717_05042	3002861066_05386	3003598852_01785	3004184083_02026	A9013_05705	B0818_02852	B1357_05212	B4264_02572	B4266_03384	B4510_04586	B4880_04346	B5780_04467	B5914_02470	B_albus_N35-10-2_GCF_001884185_03815	B_anthracis_Vollum_GCF_000742895_04395	B_cereus_ATCC_14579_GCF_000007825_00006	B_fungorum_17-SMS-01_GCF_002746455_03279	B_hominis_BML-BC059_GCF_018332515_00051	B_luti_TD41_GCF_001884105_02908	B_mobilis_0711P9-1_GCF_001884045_00083	B_mycoides_DSM_2048_GCF_000003925_05058	B_nitratireducens_4049_GCF_001884135_03026	B_pacificus_EB422_GCF_001884025_02628	B_paramobilis_BML-BC017_GCF_018332495_03360	B_paramycoides_NH24A2_GCF_001884235_03667	B_paranthracis_Mn5_GCF_001883995_01172	B_pretiosus_SAICEU11T_GCF_025916425_04208	B_proteolyticus_TD42_GCF_001884065_00703	B_sanguinis_BML-BC004_GCF_018332475_00155	B_thuringiensis_serovar_berliner_ATCC_10792_GCF_000161615_05259	B_toyonensis_BCT-7112_GCF_000496285_02754	B_tropicus_N24_GCF_001884035_01316	B_weihenstephanensis_WSBC_10204_GCF_000775975_04150	B_wiedmannii_FSL_W8-0169_GCF_001583695_00347	C0780_03433
queG		Epoxyqueuosine reductase	118	118	1	215	10813				1142	1142	1142	3001787537_05591	3001927717_05585	3002861066_02693	3003598852_05542	3004184083_05300	A9013_05865	B0818_02153	B1357_05352	B4264_03295	B4266_03214	B4510_05701	B4880_03843	B5780_05270	B5914_04096	B_albus_N35-10-2_GCF_001884185_03209	B_anthracis_Vollum_GCF_000742895_04996	B_cereus_ATCC_14579_GCF_000007825_00554	B_fungorum_17-SMS-01_GCF_002746455_03992	B_hominis_BML-BC059_GCF_018332515_00658	B_luti_TD41_GCF_001884105_00889	B_mobilis_0711P9-1_GCF_001884045_00775	B_mycoides_DSM_2048_GCF_000003925_00473	B_nitratireducens_4049_GCF_001884135_05290	B_pacificus_EB422_GCF_001884025_05368	B_paramobilis_BML-BC017_GCF_018332495_02686	B_paramycoides_NH24A2_GCF_001884235_00298	B_paranthracis_Mn5_GCF_001883995_02768	B_pretiosus_SAICEU11T_GCF_025916425_03037	B_proteolyticus_TD42_GCF_001884065_00188	B_sanguinis_BML-BC004_GCF_018332475_02544	B_thuringiensis_serovar_berliner_ATCC_10792_GCF_000161615_00483	B_toyonensis_BCT-7112_GCF_000496285_03293	B_tropicus_N24_GCF_001884035_02903	B_weihenstephanensis_WSBC_10204_GCF_000775975_04900	B_wiedmannii_FSL_W8-0169_GCF_001583695_05282	C0780_03861
ytpB		Tetraprenyl-beta-curcumene synthase	118	118	1	215	27421				1064	1064	1064	3001787537_05640	3001927717_05556	3002861066_03818	3003598852_04337	3004184083_01015	A9013_01005	B0818_00796	B1357_04275	B4264_03899	B4266_03912	B4510_02996	B4880_03448	B5780_03896	B5914_00134	B_albus_N35-10-2_GCF_001884185_01890	B_anthracis_Vollum_GCF_000742895_03670	B_cereus_ATCC_14579_GCF_000007825_04889	B_fungorum_17-SMS-01_GCF_002746455_03013	B_hominis_BML-BC059_GCF_018332515_02070	B_luti_TD41_GCF_001884105_01998	B_mobilis_0711P9-1_GCF_001884045_05022	B_mycoides_DSM_2048_GCF_000003925_04369	B_nitratireducens_4049_GCF_001884135_00143	B_pacificus_EB422_GCF_001884025_03423	B_paramobilis_BML-BC017_GCF_018332495_02136	B_paramycoides_NH24A2_GCF_001884235_01331	B_paranthracis_Mn5_GCF_001883995_05573	B_pretiosus_SAICEU11T_GCF_025916425_02771	B_proteolyticus_TD42_GCF_001884065_00961	B_sanguinis_BML-BC004_GCF_018332475_01174	B_thuringiensis_serovar_berliner_ATCC_10792_GCF_000161615_04589	B_toyonensis_BCT-7112_GCF_000496285_02044	B_tropicus_N24_GCF_001884035_00253	B_weihenstephanensis_WSBC_10204_GCF_000775975_00133	B_wiedmannii_FSL_W8-0169_GCF_001583695_03833	C0780_04355
tsaD		tRNA N6-adenosine threonylcarbamoyltransferase	118	118	1	215	50376				1016	1016	1016	3001787537_05791	3001927717_05698	3002861066_05586	3003598852_05559	3004184083_05313	A9013_05941	B0818_05948	B1357_05335	B4264_05308	B4266_05038	B4510_05718	B4880_05285	B5780_05322	B5914_05480	B_albus_N35-10-2_GCF_001884185_04670	B_anthracis_Vollum_GCF_000742895_04682	B_cereus_ATCC_14579_GCF_000007825_00297	B_fungorum_17-SMS-01_GCF_002746455_05500	B_hominis_BML-BC059_GCF_018332515_02588	B_luti_TD41_GCF_001884105_01431	B_mobilis_0711P9-1_GCF_001884045_02709	B_mycoides_DSM_2048_GCF_000003925_00265	B_nitratireducens_4049_GCF_001884135_02435	B_pacificus_EB422_GCF_001884025_03047	B_paramobilis_BML-BC017_GCF_018332495_03422	B_paramycoides_NH24A2_GCF_001884235_01577	B_paranthracis_Mn5_GCF_001883995_05613	B_pretiosus_SAICEU11T_GCF_025916425_04287	B_proteolyticus_TD42_GCF_001884065_00538	B_sanguinis_BML-BC004_GCF_018332475_01698	B_thuringiensis_serovar_berliner_ATCC_10792_GCF_000161615_00258	B_toyonensis_BCT-7112_GCF_000496285_03028	B_tropicus_N24_GCF_001884035_01967	B_weihenstephanensis_WSBC_10204_GCF_000775975_05600	B_wiedmannii_FSL_W8-0169_GCF_001583695_03966	C0780_05327
group_13033		hypothetical protein	118	118	1	215	50706				221	221	221	3001787537_05811	3001927717_05710	3002861066_05612	3003598852_05678	3004184083_05325	A9013_05986	B0818_06024	B1357_05363	B4264_05328	B4266_05064	B4510_05724	B4880_05297	B5780_05334	B5914_05512	B_albus_N35-10-2_GCF_001884185_02896	B_anthracis_Vollum_GCF_000742895_04414	B_cereus_ATCC_14579_GCF_000007825_00028	B_fungorum_17-SMS-01_GCF_002746455_05530	B_hominis_BML-BC059_GCF_018332515_01771	B_luti_TD41_GCF_001884105_01459	B_mobilis_0711P9-1_GCF_001884045_00278	B_mycoides_DSM_2048_GCF_000003925_00016	B_nitratireducens_4049_GCF_001884135_00882	B_pacificus_EB422_GCF_001884025_03066	B_paramobilis_BML-BC017_GCF_018332495_02366	B_paramycoides_NH24A2_GCF_001884235_04719	B_paranthracis_Mn5_GCF_001883995_02792	B_pretiosus_SAICEU11T_GCF_025916425_04305	B_proteolyticus_TD42_GCF_001884065_00816	B_sanguinis_BML-BC004_GCF_018332475_00650	B_thuringiensis_serovar_berliner_ATCC_10792_GCF_000161615_00016	B_toyonensis_BCT-7112_GCF_000496285_02775	B_tropicus_N24_GCF_001884035_00089	B_weihenstephanensis_WSBC_10204_GCF_000775975_05626	B_wiedmannii_FSL_W8-0169_GCF_001583695_03992	C0780_05333
purS		Phosphoribosylformylglycinamidine synthase subunit PurS	118	118	1	215	28865				251	254	253	3001787537_05819	3001927717_02188	3002861066_05620	3003598852_04521	3004184083_02500	A9013_03693	B0818_03706	B1357_04662	B4264_03267	B4266_02994	B4510_04869	B4880_04352	B5780_03873	B5914_03364	B_albus_N35-10-2_GCF_001884185_02257	B_anthracis_Vollum_GCF_000742895_04722	B_cereus_ATCC_14579_GCF_000007825_00335	B_fungorum_17-SMS-01_GCF_002746455_02947	B_hominis_BML-BC059_GCF_018332515_01483	B_luti_TD41_GCF_001884105_01422	B_mobilis_0711P9-1_GCF_001884045_00076	B_mycoides_DSM_2048_GCF_000003925_00386	B_nitratireducens_4049_GCF_001884135_04520	B_pacificus_EB422_GCF_001884025_04434	B_paramobilis_BML-BC017_GCF_018332495_00265	B_paramycoides_NH24A2_GCF_001884235_01568	B_paranthracis_Mn5_GCF_001883995_04896	B_pretiosus_SAICEU11T_GCF_025916425_01845	B_proteolyticus_TD42_GCF_001884065_04422	B_sanguinis_BML-BC004_GCF_018332475_01977	B_thuringiensis_serovar_berliner_ATCC_10792_GCF_000161615_00275	B_toyonensis_BCT-7112_GCF_000496285_03071	B_tropicus_N24_GCF_001884035_04023	B_weihenstephanensis_WSBC_10204_GCF_000775975_04947	B_wiedmannii_FSL_W8-0169_GCF_001583695_00830	C0780_03881
malR		HTH-type transcriptional regulator MalR	118	118	1	215	62882				1022	1031	1024	3001787537_00775	3001927717_02869	3002861066_00705	3003598852_04510	3004184083_04445	A9013_05048	B0818_01668	B1357_01130	B4264_01043	B4266_01009	B4510_02095	B4880_01090	B5780_02145	B5914_00882	B_albus_N35-10-2_GCF_001884185_01309	B_anthracis_Vollum_GCF_000742895_02921	B_cereus_ATCC_14579_GCF_000007825_04129	B_fungorum_17-SMS-01_GCF_002746455_00390	B_hominis_BML-BC059_GCF_018332515_03740	B_luti_TD41_GCF_001884105_04788	B_mobilis_0711P9-1_GCF_001884045_01293	B_mycoides_DSM_2048_GCF_000003925_03727	B_nitratireducens_4049_GCF_001884135_00583	B_pacificus_EB422_GCF_001884025_00458	B_paramobilis_BML-BC017_GCF_018332495_04410	B_paramycoides_NH24A2_GCF_001884235_02517	B_paranthracis_Mn5_GCF_001883995_01481	B_pretiosus_SAICEU11T_GCF_025916425_00340	B_proteolyticus_TD42_GCF_001884065_04052	B_sanguinis_BML-BC004_GCF_018332475_01743	B_thuringiensis_serovar_berliner_ATCC_10792_GCF_000161615_03839	B_toyonensis_BCT-7112_GCF_000496285_01287	B_tropicus_N24_GCF_001884035_04980	B_weihenstephanensis_WSBC_10204_GCF_000775975_00932	B_wiedmannii_FSL_W8-0169_GCF_001583695_01594	C0780_00731
benM		HTH-type transcriptional regulator BenM	118	118	1	215	61526				899	911	903	3001787537_03447	3001927717_03452	3002861066_03737	3003598852_04658	3004184083_03551	A9013_00502	B0818_03139	B1357_03704	B4264_00714	B4266_00035	B4510_01447	B4880_00747	B5780_01279	B5914_04956	B_albus_N35-10-2_GCF_001884185_02147	B_anthracis_Vollum_GCF_000742895_02442	B_cereus_ATCC_14579_GCF_000007825_03776	B_fungorum_17-SMS-01_GCF_002746455_00840	B_hominis_BML-BC059_GCF_018332515_04581	B_luti_TD41_GCF_001884105_00207	B_mobilis_0711P9-1_GCF_001884045_01673	B_mycoides_DSM_2048_GCF_000003925_03296	B_nitratireducens_4049_GCF_001884135_05235	B_pacificus_EB422_GCF_001884025_00967	B_paramobilis_BML-BC017_GCF_018332495_03461	B_paramycoides_NH24A2_GCF_001884235_01280	B_paranthracis_Mn5_GCF_001883995_04326	B_pretiosus_SAICEU11T_GCF_025916425_02819	B_proteolyticus_TD42_GCF_001884065_05098	B_sanguinis_BML-BC004_GCF_018332475_02823	B_thuringiensis_serovar_berliner_ATCC_10792_GCF_000161615_03434	B_toyonensis_BCT-7112_GCF_000496285_00890	B_tropicus_N24_GCF_001884035_00569	B_weihenstephanensis_WSBC_10204_GCF_000775975_01275	B_wiedmannii_FSL_W8-0169_GCF_001583695_03213	C0780_01095
pyrP		Uracil permease	118	118	1	215	62228				1280	1292	1284	3001787537_02163	3001927717_01251	3002861066_01572	3003598852_01836	3004184083_01583	A9013_03509	B0818_01789	B1357_01008	B4264_00922	B4266_01130	B4510_03420	B4880_00970	B5780_02024	B5914_01005	B_albus_N35-10-2_GCF_001884185_04364	B_anthracis_Vollum_GCF_000742895_02731	B_cereus_ATCC_14579_GCF_000007825_04008	B_fungorum_17-SMS-01_GCF_002746455_00579	B_hominis_BML-BC059_GCF_018332515_00252	B_luti_TD41_GCF_001884105_04909	B_mobilis_0711P9-1_GCF_001884045_01415	B_mycoides_DSM_2048_GCF_000003925_03388	B_nitratireducens_4049_GCF_001884135_00461	B_pacificus_EB422_GCF_001884025_00578	B_paramobilis_BML-BC017_GCF_018332495_01383	B_paramycoides_NH24A2_GCF_001884235_02637	B_paranthracis_Mn5_GCF_001883995_01359	B_pretiosus_SAICEU11T_GCF_025916425_00461	B_proteolyticus_TD42_GCF_001884065_03928	B_sanguinis_BML-BC004_GCF_018332475_00618	B_thuringiensis_serovar_berliner_ATCC_10792_GCF_000161615_03676	B_toyonensis_BCT-7112_GCF_000496285_01160	B_tropicus_N24_GCF_001884035_05102	B_weihenstephanensis_WSBC_10204_GCF_000775975_01053	B_wiedmannii_FSL_W8-0169_GCF_001583695_01473	C0780_00853
group_13552		hypothetical protein	118	118	1	215	29638				224	227	224	3001787537_02862	3001927717_02310	3002861066_02976	3003598852_03483	3004184083_02623	A9013_03820	B0818_03741	B1357_04855	B4264_03139	B4266_03122	B4510_05280	B4880_04795	B5780_04724	B5914_03488	B_albus_N35-10-2_GCF_001884185_00528	B_anthracis_Vollum_GCF_000742895_04839	B_cereus_ATCC_14579_GCF_000007825_00455	B_fungorum_17-SMS-01_GCF_002746455_02817	B_hominis_BML-BC059_GCF_018332515_02835	B_luti_TD41_GCF_001884105_01301	B_mobilis_0711P9-1_GCF_001884045_04801	B_mycoides_DSM_2048_GCF_000003925_00399	B_nitratireducens_4049_GCF_001884135_04641	B_pacificus_EB422_GCF_001884025_01212	B_paramobilis_BML-BC017_GCF_018332495_03493	B_paramycoides_NH24A2_GCF_001884235_02322	B_paranthracis_Mn5_GCF_001883995_03149	B_pretiosus_SAICEU11T_GCF_025916425_02607	B_proteolyticus_TD42_GCF_001884065_02108	B_sanguinis_BML-BC004_GCF_018332475_01229	B_thuringiensis_serovar_berliner_ATCC_10792_GCF_000161615_00398	B_toyonensis_BCT-7112_GCF_000496285_03195	B_tropicus_N24_GCF_001884035_00292	B_weihenstephanensis_WSBC_10204_GCF_000775975_05066	B_wiedmannii_FSL_W8-0169_GCF_001583695_02501	C0780_04000
yabA		Initiation-control protein YabA	118	118	1	215	50719				350	353	350	3001787537_05375	3001927717_05242	3002861066_05339	3003598852_05315	3004184083_05053	A9013_05613	B0818_05001	B1357_05061	B4264_05243	B4266_04917	B4510_05566	B4880_05184	B5780_05194	B5914_05285	B_albus_N35-10-2_GCF_001884185_03875	B_anthracis_Vollum_GCF_000742895_04424	B_cereus_ATCC_14579_GCF_000007825_00040	B_fungorum_17-SMS-01_GCF_002746455_05719	B_hominis_BML-BC059_GCF_018332515_03721	B_luti_TD41_GCF_001884105_01584	B_mobilis_0711P9-1_GCF_001884045_04856	B_mycoides_DSM_2048_GCF_000003925_00024	B_nitratireducens_4049_GCF_001884135_03328	B_pacificus_EB422_GCF_001884025_03968	B_paramobilis_BML-BC017_GCF_018332495_01627	B_paramycoides_NH24A2_GCF_001884235_04337	B_paranthracis_Mn5_GCF_001883995_04943	B_pretiosus_SAICEU11T_GCF_025916425_03707	B_proteolyticus_TD42_GCF_001884065_01832	B_sanguinis_BML-BC004_GCF_018332475_00268	B_thuringiensis_serovar_berliner_ATCC_10792_GCF_000161615_00023	B_toyonensis_BCT-7112_GCF_000496285_02787	B_tropicus_N24_GCF_001884035_02625	B_weihenstephanensis_WSBC_10204_GCF_000775975_05467	B_wiedmannii_FSL_W8-0169_GCF_001583695_03278	C0780_05164
group_1367	smc_1	hypothetical protein	118	118	1	215	18582				347	1292	1258	3001787537_00231	3001927717_00465	3002861066_01804	3003598852_01519	3004184083_02945	A9013_02112	B0818_01182	B1357_02245	B4264_01765	B4266_01346	B4510_00512	B4880_04904	B5780_05020	B5914_01503	B_albus_N35-10-2_GCF_001884185_01739	B_anthracis_Vollum_GCF_000742895_00275	B_cereus_ATCC_14579_GCF_000007825_01458	B_fungorum_17-SMS-01_GCF_002746455_01369	B_hominis_BML-BC059_GCF_018332515_02280	B_luti_TD41_GCF_001884105_00447	B_mobilis_0711P9-1_GCF_001884045_03116	B_mycoides_DSM_2048_GCF_000003925_01266	B_nitratireducens_4049_GCF_001884135_03695	B_pacificus_EB422_GCF_001884025_03378	B_paramobilis_BML-BC017_GCF_018332495_02547	B_paramycoides_NH24A2_GCF_001884235_05356	B_paranthracis_Mn5_GCF_001883995_00697	B_pretiosus_SAICEU11T_GCF_025916425_05285	B_proteolyticus_TD42_GCF_001884065_01463	B_sanguinis_BML-BC004_GCF_018332475_00943	B_thuringiensis_serovar_berliner_ATCC_10792_GCF_000161615_01349	B_toyonensis_BCT-7112_GCF_000496285_04157	B_tropicus_N24_GCF_001884035_01931	B_weihenstephanensis_WSBC_10204_GCF_000775975_03464	B_wiedmannii_FSL_W8-0169_GCF_001583695_04953	C0780_04974
argF		Ornithine carbamoyltransferase	118	118	1	215	63230				950	950	950	3001787537_00902	3001927717_01182	3002861066_00832	3003598852_03747	3004184083_01241	A9013_04929	B0818_00115	B1357_01257	B4264_01164	B4266_00888	B4510_01974	B4880_01211	B5780_01372	B5914_00759	B_albus_N35-10-2_GCF_001884185_01188	B_anthracis_Vollum_GCF_000742895_03041	B_cereus_ATCC_14579_GCF_000007825_04251	B_fungorum_17-SMS-01_GCF_002746455_00267	B_hominis_BML-BC059_GCF_018332515_03988	B_luti_TD41_GCF_001884105_04667	B_mobilis_0711P9-1_GCF_001884045_01172	B_mycoides_DSM_2048_GCF_000003925_03779	B_nitratireducens_4049_GCF_001884135_00710	B_pacificus_EB422_GCF_001884025_00328	B_paramobilis_BML-BC017_GCF_018332495_02981	B_paramycoides_NH24A2_GCF_001884235_02395	B_paranthracis_Mn5_GCF_001883995_01602	B_pretiosus_SAICEU11T_GCF_025916425_00221	B_proteolyticus_TD42_GCF_001884065_04174	B_sanguinis_BML-BC004_GCF_018332475_05086	B_thuringiensis_serovar_berliner_ATCC_10792_GCF_000161615_03953	B_toyonensis_BCT-7112_GCF_000496285_01409	B_tropicus_N24_GCF_001884035_04856	B_weihenstephanensis_WSBC_10204_GCF_000775975_00809	B_wiedmannii_FSL_W8-0169_GCF_001583695_01715	C0780_00604
ydaD		General stress protein 39	118	118	1	215	50105				575	866	863	3001787537_03613	3001927717_03813	3002861066_04354	3003598852_03389	3004184083_04188	A9013_04643	B0818_02648	B1357_05095	B4264_04469	B4266_02702	B4510_04757	B4880_05208	B5780_00623	B5914_04553	B_albus_N35-10-2_GCF_001884185_05345	B_anthracis_Vollum_GCF_000742895_05220	B_cereus_ATCC_14579_GCF_000007825_00786	B_fungorum_17-SMS-01_GCF_002746455_02295	B_hominis_BML-BC059_GCF_018332515_00519	B_luti_TD41_GCF_001884105_02756	B_mobilis_0711P9-1_GCF_001884045_03344	B_mycoides_DSM_2048_GCF_000003925_00699	B_nitratireducens_4049_GCF_001884135_04130	B_pacificus_EB422_GCF_001884025_03285	B_paramobilis_BML-BC017_GCF_018332495_00247	B_paramycoides_NH24A2_GCF_001884235_00754	B_paranthracis_Mn5_GCF_001883995_00290	B_pretiosus_SAICEU11T_GCF_025916425_01305	B_proteolyticus_TD42_GCF_001884065_05187	B_sanguinis_BML-BC004_GCF_018332475_00671	B_thuringiensis_serovar_berliner_ATCC_10792_GCF_000161615_00740	B_toyonensis_BCT-7112_GCF_000496285_03521	B_tropicus_N24_GCF_001884035_04322	B_weihenstephanensis_WSBC_10204_GCF_000775975_04116	B_wiedmannii_FSL_W8-0169_GCF_001583695_02597	C0780_05243
group_1430		hypothetical protein	118	118	1	215	53233				377	638	635	3001787537_04932	3001927717_05529	3002861066_04082	3003598852_03863	3004184083_04327	A9013_05690	B0818_03536	B1357_02318	B4264_03606	B4266_03640	B4510_03806	B4880_03627	B5780_04095	B5914_02068	B_albus_N35-10-2_GCF_001884185_03599	B_anthracis_Vollum_GCF_000742895_03971	B_cereus_ATCC_14579_GCF_000007825_05204	B_fungorum_17-SMS-01_GCF_002746455_01896	B_hominis_BML-BC059_GCF_018332515_02503	B_luti_TD41_GCF_001884105_04173	B_mobilis_0711P9-1_GCF_001884045_04347	B_mycoides_DSM_2048_GCF_000003925_04667	B_nitratireducens_4049_GCF_001884135_02605	B_pacificus_EB422_GCF_001884025_04605	B_paramobilis_BML-BC017_GCF_018332495_04437	B_paramycoides_NH24A2_GCF_001884235_00236	B_paranthracis_Mn5_GCF_001883995_03002	B_pretiosus_SAICEU11T_GCF_025916425_04791	B_proteolyticus_TD42_GCF_001884065_05558	B_sanguinis_BML-BC004_GCF_018332475_00847	B_thuringiensis_serovar_berliner_ATCC_10792_GCF_000161615_04774	B_toyonensis_BCT-7112_GCF_000496285_02350	B_tropicus_N24_GCF_001884035_00365	B_weihenstephanensis_WSBC_10204_GCF_000775975_04556	B_wiedmannii_FSL_W8-0169_GCF_001583695_04806	C0780_04439
group_1431		hypothetical protein	118	118	1	215	23388				245	245	245	3001787537_04995	3001927717_05468	3002861066_04020	3003598852_03101	3004184083_04371	A9013_01360	B0818_01649	B1357_02370	B4264_03653	B4266_03593	B4510_03754	B4880_03680	B5780_04047	B5914_02112	B_albus_N35-10-2_GCF_001884185_03640	B_anthracis_Vollum_GCF_000742895_04035	B_cereus_ATCC_14579_GCF_000007825_05293	B_fungorum_17-SMS-01_GCF_002746455_01846	B_hominis_BML-BC059_GCF_018332515_04473	B_luti_TD41_GCF_001884105_00818	B_mobilis_0711P9-1_GCF_001884045_04305	B_mycoides_DSM_2048_GCF_000003925_04699	B_nitratireducens_4049_GCF_001884135_02653	B_pacificus_EB422_GCF_001884025_04563	B_paramobilis_BML-BC017_GCF_018332495_03000	B_paramycoides_NH24A2_GCF_001884235_00199	B_paranthracis_Mn5_GCF_001883995_02968	B_pretiosus_SAICEU11T_GCF_025916425_04842	B_proteolyticus_TD42_GCF_001884065_05497	B_sanguinis_BML-BC004_GCF_018332475_04100	B_thuringiensis_serovar_berliner_ATCC_10792_GCF_000161615_05018	B_toyonensis_BCT-7112_GCF_000496285_02400	B_tropicus_N24_GCF_001884035_01330	B_weihenstephanensis_WSBC_10204_GCF_000775975_04513	B_wiedmannii_FSL_W8-0169_GCF_001583695_04852	C0780_04400
nprB		Neutral protease B	118	118	1	215	53173				1649	1775	1717	3001787537_05679	3001927717_05630	3002861066_05519	3003598852_03845	3004184083_04309	A9013_05671	B0818_03555	B1357_02300	B4264_03587	B4266_03659	B4510_05621	B4880_03608	B5780_04113	B5914_02048	B_albus_N35-10-2_GCF_001884185_03579	B_anthracis_Vollum_GCF_000742895_03952	B_cereus_ATCC_14579_GCF_000007825_05185	B_fungorum_17-SMS-01_GCF_002746455_01913	B_hominis_BML-BC059_GCF_018332515_03775	B_luti_TD41_GCF_001884105_04155	B_mobilis_0711P9-1_GCF_001884045_04974	B_mycoides_DSM_2048_GCF_000003925_04633	B_nitratireducens_4049_GCF_001884135_02587	B_pacificus_EB422_GCF_001884025_04623	B_paramobilis_BML-BC017_GCF_018332495_04307	B_paramycoides_NH24A2_GCF_001884235_00255	B_paranthracis_Mn5_GCF_001883995_03020	B_pretiosus_SAICEU11T_GCF_025916425_04771	B_proteolyticus_TD42_GCF_001884065_05578	B_sanguinis_BML-BC004_GCF_018332475_01927	B_thuringiensis_serovar_berliner_ATCC_10792_GCF_000161615_04795	B_toyonensis_BCT-7112_GCF_000496285_02331	B_tropicus_N24_GCF_001884035_00385	B_weihenstephanensis_WSBC_10204_GCF_000775975_04580	B_wiedmannii_FSL_W8-0169_GCF_001583695_04787	C0780_04457
groL		60 kDa chaperonin	118	118	1	215	50366				1610	1643	1634	3001787537_05785	3001927717_05704	3002861066_05592	3003598852_05553	3004184083_05319	A9013_05935	B0818_05942	B1357_05341	B4264_05302	B4266_05044	B4510_05712	B4880_05291	B5780_05328	B5914_05486	B_albus_N35-10-2_GCF_001884185_04664	B_anthracis_Vollum_GCF_000742895_04688	B_cereus_ATCC_14579_GCF_000007825_00303	B_fungorum_17-SMS-01_GCF_002746455_05494	B_hominis_BML-BC059_GCF_018332515_02594	B_luti_TD41_GCF_001884105_01437	B_mobilis_0711P9-1_GCF_001884045_02715	B_mycoides_DSM_2048_GCF_000003925_00271	B_nitratireducens_4049_GCF_001884135_02429	B_pacificus_EB422_GCF_001884025_03041	B_paramobilis_BML-BC017_GCF_018332495_03428	B_paramycoides_NH24A2_GCF_001884235_01583	B_paranthracis_Mn5_GCF_001883995_05607	B_pretiosus_SAICEU11T_GCF_025916425_04281	B_proteolyticus_TD42_GCF_001884065_00531	B_sanguinis_BML-BC004_GCF_018332475_01692	B_thuringiensis_serovar_berliner_ATCC_10792_GCF_000161615_00252	B_toyonensis_BCT-7112_GCF_000496285_03034	B_tropicus_N24_GCF_001884035_01961	B_weihenstephanensis_WSBC_10204_GCF_000775975_05606	B_wiedmannii_FSL_W8-0169_GCF_001583695_03972	C0780_05321
rlmCD_1		23S rRNA (uracil-C(5))-methyltransferase RlmCD	118	118	1	215	30125				1376	1379	1376	3001787537_02943	3001927717_02229	3002861066_03056	3003598852_04564	3004184083_02542	A9013_03735	B0818_03666	B1357_04619	B4264_03226	B4266_03035	B4510_04909	B4880_04392	B5780_03833	B5914_03403	B_albus_N35-10-2_GCF_001884185_02299	B_anthracis_Vollum_GCF_000742895_04764	B_cereus_ATCC_14579_GCF_000007825_00372	B_fungorum_17-SMS-01_GCF_002746455_02907	B_hominis_BML-BC059_GCF_018332515_03368	B_luti_TD41_GCF_001884105_01381	B_mobilis_0711P9-1_GCF_001884045_03532	B_mycoides_DSM_2048_GCF_000003925_00346	B_nitratireducens_4049_GCF_001884135_04561	B_pacificus_EB422_GCF_001884025_04475	B_paramobilis_BML-BC017_GCF_018332495_00306	B_paramycoides_NH24A2_GCF_001884235_01526	B_paranthracis_Mn5_GCF_001883995_04855	B_pretiosus_SAICEU11T_GCF_025916425_01807	B_proteolyticus_TD42_GCF_001884065_04462	B_sanguinis_BML-BC004_GCF_018332475_01723	B_thuringiensis_serovar_berliner_ATCC_10792_GCF_000161615_00317	B_toyonensis_BCT-7112_GCF_000496285_03111	B_tropicus_N24_GCF_001884035_04063	B_weihenstephanensis_WSBC_10204_GCF_000775975_04987	B_wiedmannii_FSL_W8-0169_GCF_001583695_00870	C0780_03924
group_1502		hypothetical protein	118	118	1	215	18981				416	659	656	3001787537_00063	3001927717_02520	3002861066_01971	3003598852_01360	3004184083_03938	A9013_02278	B0818_01017	B1357_00701	B4264_01598	B4266_01513	B4510_00670	B4880_04150	B5780_01792	B5914_01337	B_albus_N35-10-2_GCF_001884185_01572	B_anthracis_Vollum_GCF_000742895_00445	B_cereus_ATCC_14579_GCF_000007825_01630	B_fungorum_17-SMS-01_GCF_002746455_01521	B_hominis_BML-BC059_GCF_018332515_00159	B_luti_TD41_GCF_001884105_00289	B_mobilis_0711P9-1_GCF_001884045_02554	B_mycoides_DSM_2048_GCF_000003925_01504	B_nitratireducens_4049_GCF_001884135_01044	B_pacificus_EB422_GCF_001884025_01435	B_paramobilis_BML-BC017_GCF_018332495_01008	B_paramycoides_NH24A2_GCF_001884235_05130	B_paranthracis_Mn5_GCF_001883995_04075	B_pretiosus_SAICEU11T_GCF_025916425_03888	B_proteolyticus_TD42_GCF_001884065_01629	B_sanguinis_BML-BC004_GCF_018332475_00004	B_thuringiensis_serovar_berliner_ATCC_10792_GCF_000161615_01513	B_toyonensis_BCT-7112_GCF_000496285_04318	B_tropicus_N24_GCF_001884035_01041	B_weihenstephanensis_WSBC_10204_GCF_000775975_03296	B_wiedmannii_FSL_W8-0169_GCF_001583695_02264	C0780_04212
ydhF		Oxidoreductase YdhF	118	118	1	215	12443				335	902	893	3001787537_01591	3001927717_03147	3002861066_03339	3003598852_00342	3004184083_02215	A9013_02752	B0818_04061	B1357_00355	B4264_04572	B4266_04472	B4510_02811	B4880_01809	B5780_04181	B5914_03610	B_albus_N35-10-2_GCF_001884185_02655	B_anthracis_Vollum_GCF_000742895_00828	B_cereus_ATCC_14579_GCF_000007825_02074	B_fungorum_17-SMS-01_GCF_002746455_04936	B_hominis_BML-BC059_GCF_018332515_00225	B_luti_TD41_GCF_001884105_03935	B_mobilis_0711P9-1_GCF_001884045_02158	B_mycoides_DSM_2048_GCF_000003925_01829	B_nitratireducens_4049_GCF_001884135_01419	B_pacificus_EB422_GCF_001884025_01797	B_paramobilis_BML-BC017_GCF_018332495_00685	B_paramycoides_NH24A2_GCF_001884235_04658	B_paranthracis_Mn5_GCF_001883995_03709	B_pretiosus_SAICEU11T_GCF_025916425_03370	B_proteolyticus_TD42_GCF_001884065_02444	B_sanguinis_BML-BC004_GCF_018332475_05447	B_thuringiensis_serovar_berliner_ATCC_10792_GCF_000161615_01874	B_toyonensis_BCT-7112_GCF_000496285_04684	B_tropicus_N24_GCF_001884035_02170	B_weihenstephanensis_WSBC_10204_GCF_000775975_02912	B_wiedmannii_FSL_W8-0169_GCF_001583695_00127	C0780_03100
dapA_2		4-hydroxy-tetrahydrodipicolinate synthase	118	118	1	215	41479				896	911	896	3001787537_01745	3001927717_00356	3002861066_00501	3003598852_02451	3004184083_00228	A9013_01814	B0818_01952	B1357_04533	B4264_01929	B4266_02117	B4510_02235	B4880_03071	B5780_00391	B5914_02772	B_albus_N35-10-2_GCF_001884185_05487	B_anthracis_Vollum_GCF_000742895_01608	B_cereus_ATCC_14579_GCF_000007825_02916	B_fungorum_17-SMS-01_GCF_002746455_02579	B_hominis_BML-BC059_GCF_018332515_03603	B_luti_TD41_GCF_001884105_03257	B_mobilis_0711P9-1_GCF_001884045_04029	B_mycoides_DSM_2048_GCF_000003925_02555	B_nitratireducens_4049_GCF_001884135_02098	B_pacificus_EB422_GCF_001884025_02805	B_paramobilis_BML-BC017_GCF_018332495_04583	B_paramycoides_NH24A2_GCF_001884235_03358	B_paranthracis_Mn5_GCF_001883995_02350	B_pretiosus_SAICEU11T_GCF_025916425_04955	B_proteolyticus_TD42_GCF_001884065_03155	B_sanguinis_BML-BC004_GCF_018332475_02158	B_thuringiensis_serovar_berliner_ATCC_10792_GCF_000161615_02651	B_toyonensis_BCT-7112_GCF_000496285_00116	B_tropicus_N24_GCF_001884035_03279	B_weihenstephanensis_WSBC_10204_GCF_000775975_02150	B_wiedmannii_FSL_W8-0169_GCF_001583695_04587	C0780_01877
yknX_2		Putative efflux system component YknX	118	118	1	215	49933				1094	1106	1103	3001787537_03570	3001927717_03770	3002861066_04311	3003598852_03343	3004184083_04233	A9013_04685	B0818_02602	B1357_01626	B4264_04422	B4266_02655	B4510_04798	B4880_04762	B5780_00661	B5914_04508	B_albus_N35-10-2_GCF_001884185_05299	B_anthracis_Vollum_GCF_000742895_05269	B_cereus_ATCC_14579_GCF_000007825_00832	B_fungorum_17-SMS-01_GCF_002746455_02334	B_hominis_BML-BC059_GCF_018332515_00540	B_luti_TD41_GCF_001884105_02433	B_mobilis_0711P9-1_GCF_001884045_03384	B_mycoides_DSM_2048_GCF_000003925_00747	B_nitratireducens_4049_GCF_001884135_04173	B_pacificus_EB422_GCF_001884025_03242	B_paramobilis_BML-BC017_GCF_018332495_05239	B_paramycoides_NH24A2_GCF_001884235_00716	B_paranthracis_Mn5_GCF_001883995_00247	B_pretiosus_SAICEU11T_GCF_025916425_01350	B_proteolyticus_TD42_GCF_001884065_05230	B_sanguinis_BML-BC004_GCF_018332475_04093	B_thuringiensis_serovar_berliner_ATCC_10792_GCF_000161615_00786	B_toyonensis_BCT-7112_GCF_000496285_03562	B_tropicus_N24_GCF_001884035_04277	B_weihenstephanensis_WSBC_10204_GCF_000775975_04073	B_wiedmannii_FSL_W8-0169_GCF_001583695_02698	C0780_04510
rpoE		DNA-directed RNA polymerase subunit delta	118	118	1	215	46427				134	542	528	3001787537_02687	3001927717_03598	3002861066_02831	3003598852_01624	3004184083_01867	A9013_01576	B0818_01436	B1357_02569	B4264_02419	B4266_03537	B4510_03554	B4880_04970	B5780_02911	B5914_02305	B_albus_N35-10-2_GCF_001884185_02466	B_anthracis_Vollum_GCF_000742895_04234	B_cereus_ATCC_14579_GCF_000007825_05499	B_fungorum_17-SMS-01_GCF_002746455_01644	B_hominis_BML-BC059_GCF_018332515_02350	B_luti_TD41_GCF_001884105_01743	B_mobilis_0711P9-1_GCF_001884045_05259	B_mycoides_DSM_2048_GCF_000003925_04831	B_nitratireducens_4049_GCF_001884135_02882	B_pacificus_EB422_GCF_001884025_00803	B_paramobilis_BML-BC017_GCF_018332495_00561	B_paramycoides_NH24A2_GCF_001884235_01064	B_paranthracis_Mn5_GCF_001883995_02011	B_pretiosus_SAICEU11T_GCF_025916425_04052	B_proteolyticus_TD42_GCF_001884065_00467	B_sanguinis_BML-BC004_GCF_018332475_02182	B_thuringiensis_serovar_berliner_ATCC_10792_GCF_000161615_05164	B_toyonensis_BCT-7112_GCF_000496285_02602	B_tropicus_N24_GCF_001884035_03626	B_weihenstephanensis_WSBC_10204_GCF_000775975_04307	B_wiedmannii_FSL_W8-0169_GCF_001583695_00199	C0780_03589
actP		Cation/acetate symporter ActP	118	118	1	215	18993				1550	1550	1550	3001787537_00054	3001927717_02529	3002861066_01980	3003598852_01351	3004184083_03947	A9013_02287	B0818_01008	B1357_00692	B4264_01589	B4266_01522	B4510_00679	B4880_04159	B5780_01801	B5914_01328	B_albus_N35-10-2_GCF_001884185_01563	B_anthracis_Vollum_GCF_000742895_00454	B_cereus_ATCC_14579_GCF_000007825_01639	B_fungorum_17-SMS-01_GCF_002746455_01530	B_hominis_BML-BC059_GCF_018332515_00151	B_luti_TD41_GCF_001884105_00280	B_mobilis_0711P9-1_GCF_001884045_02545	B_mycoides_DSM_2048_GCF_000003925_01512	B_nitratireducens_4049_GCF_001884135_01053	B_pacificus_EB422_GCF_001884025_01444	B_paramobilis_BML-BC017_GCF_018332495_01017	B_paramycoides_NH24A2_GCF_001884235_05122	B_paranthracis_Mn5_GCF_001883995_04066	B_pretiosus_SAICEU11T_GCF_025916425_03897	B_proteolyticus_TD42_GCF_001884065_01637	B_sanguinis_BML-BC004_GCF_018332475_05053	B_thuringiensis_serovar_berliner_ATCC_10792_GCF_000161615_01522	B_toyonensis_BCT-7112_GCF_000496285_04327	B_tropicus_N24_GCF_001884035_01032	B_weihenstephanensis_WSBC_10204_GCF_000775975_03288	B_wiedmannii_FSL_W8-0169_GCF_001583695_02273	C0780_04221
yoaA		putative ATP-dependent DNA helicase YoaA	118	118	1	215	18870				1937	1937	1937	3001787537_00101	3001927717_02482	3002861066_01934	3003598852_01389	3004184083_03075	A9013_02241	B0818_01053	B1357_00739	B4264_01635	B4266_01476	B4510_00642	B4880_04113	B5780_01763	B5914_01374	B_albus_N35-10-2_GCF_001884185_01608	B_anthracis_Vollum_GCF_000742895_00405	B_cereus_ATCC_14579_GCF_000007825_01594	B_fungorum_17-SMS-01_GCF_002746455_01498	B_hominis_BML-BC059_GCF_018332515_04213	B_luti_TD41_GCF_001884105_00318	B_mobilis_0711P9-1_GCF_001884045_02598	B_mycoides_DSM_2048_GCF_000003925_01485	B_nitratireducens_4049_GCF_001884135_01007	B_pacificus_EB422_GCF_001884025_01412	B_paramobilis_BML-BC017_GCF_018332495_02948	B_paramycoides_NH24A2_GCF_001884235_05168	B_paranthracis_Mn5_GCF_001883995_04120	B_pretiosus_SAICEU11T_GCF_025916425_01741	B_proteolyticus_TD42_GCF_001884065_01592	B_sanguinis_BML-BC004_GCF_018332475_03146	B_thuringiensis_serovar_berliner_ATCC_10792_GCF_000161615_01476	B_toyonensis_BCT-7112_GCF_000496285_04289	B_tropicus_N24_GCF_001884035_01078	B_weihenstephanensis_WSBC_10204_GCF_000775975_03332	B_wiedmannii_FSL_W8-0169_GCF_001583695_02236	C0780_04175
gpsB		Cell cycle protein GpsB	118	118	1	215	18856				335	338	336	3001787537_00104	3001927717_02479	3002861066_01931	3003598852_01392	3004184083_03072	A9013_02238	B0818_01056	B1357_00742	B4264_01638	B4266_01473	B4510_00639	B4880_04110	B5780_01760	B5914_01377	B_albus_N35-10-2_GCF_001884185_01611	B_anthracis_Vollum_GCF_000742895_00402	B_cereus_ATCC_14579_GCF_000007825_01591	B_fungorum_17-SMS-01_GCF_002746455_01495	B_hominis_BML-BC059_GCF_018332515_04216	B_luti_TD41_GCF_001884105_00321	B_mobilis_0711P9-1_GCF_001884045_02601	B_mycoides_DSM_2048_GCF_000003925_01464	B_nitratireducens_4049_GCF_001884135_01004	B_pacificus_EB422_GCF_001884025_01409	B_paramobilis_BML-BC017_GCF_018332495_02951	B_paramycoides_NH24A2_GCF_001884235_05171	B_paranthracis_Mn5_GCF_001883995_04123	B_pretiosus_SAICEU11T_GCF_025916425_01738	B_proteolyticus_TD42_GCF_001884065_01589	B_sanguinis_BML-BC004_GCF_018332475_03143	B_thuringiensis_serovar_berliner_ATCC_10792_GCF_000161615_01473	B_toyonensis_BCT-7112_GCF_000496285_04286	B_tropicus_N24_GCF_001884035_01081	B_weihenstephanensis_WSBC_10204_GCF_000775975_03335	B_wiedmannii_FSL_W8-0169_GCF_001583695_02233	C0780_04172
petD		Cytochrome b6-f complex subunit 4	118	118	1	215	18776				767	767	767	3001787537_00139	3001927717_02444	3002861066_01896	3003598852_01427	3004184083_03037	A9013_02203	B0818_01091	B1357_00777	B4264_01673	B4266_01438	B4510_00604	B4880_04075	B5780_01725	B5914_01412	B_albus_N35-10-2_GCF_001884185_01647	B_anthracis_Vollum_GCF_000742895_00367	B_cereus_ATCC_14579_GCF_000007825_01552	B_fungorum_17-SMS-01_GCF_002746455_01460	B_hominis_BML-BC059_GCF_018332515_02116	B_luti_TD41_GCF_001884105_00356	B_mobilis_0711P9-1_GCF_001884045_02636	B_mycoides_DSM_2048_GCF_000003925_01430	B_nitratireducens_4049_GCF_001884135_00969	B_pacificus_EB422_GCF_001884025_01374	B_paramobilis_BML-BC017_GCF_018332495_02192	B_paramycoides_NH24A2_GCF_001884235_05266	B_paranthracis_Mn5_GCF_001883995_04158	B_pretiosus_SAICEU11T_GCF_025916425_01703	B_proteolyticus_TD42_GCF_001884065_01555	B_sanguinis_BML-BC004_GCF_018332475_00987	B_thuringiensis_serovar_berliner_ATCC_10792_GCF_000161615_01441	B_toyonensis_BCT-7112_GCF_000496285_04250	B_tropicus_N24_GCF_001884035_01116	B_weihenstephanensis_WSBC_10204_GCF_000775975_03369	B_wiedmannii_FSL_W8-0169_GCF_001583695_02198	C0780_04137
group_15911		Ferredoxin	118	118	1	215	18700				248	248	248	3001787537_00181	3001927717_02402	3002861066_01854	3003598852_01469	3004184083_02995	A9013_02161	B0818_01132	B1357_00819	B4264_01715	B4266_01396	B4510_00562	B4880_04033	B5780_01683	B5914_01454	B_albus_N35-10-2_GCF_001884185_01689	B_anthracis_Vollum_GCF_000742895_00325	B_cereus_ATCC_14579_GCF_000007825_01510	B_fungorum_17-SMS-01_GCF_002746455_01419	B_hominis_BML-BC059_GCF_018332515_05127	B_luti_TD41_GCF_001884105_00397	B_mobilis_0711P9-1_GCF_001884045_02679	B_mycoides_DSM_2048_GCF_000003925_01216	B_nitratireducens_4049_GCF_001884135_00927	B_pacificus_EB422_GCF_001884025_01331	B_paramobilis_BML-BC017_GCF_018332495_05168	B_paramycoides_NH24A2_GCF_001884235_05308	B_paranthracis_Mn5_GCF_001883995_04200	B_pretiosus_SAICEU11T_GCF_025916425_01661	B_proteolyticus_TD42_GCF_001884065_01513	B_sanguinis_BML-BC004_GCF_018332475_04624	B_thuringiensis_serovar_berliner_ATCC_10792_GCF_000161615_01399	B_toyonensis_BCT-7112_GCF_000496285_04208	B_tropicus_N24_GCF_001884035_01158	B_weihenstephanensis_WSBC_10204_GCF_000775975_03412	B_wiedmannii_FSL_W8-0169_GCF_001583695_04902	C0780_04095
spmB		Spore maturation protein B	118	118	1	215	18686				530	530	530	3001787537_00192	3001927717_02391	3002861066_01843	3003598852_01480	3004184083_02984	A9013_02150	B0818_01143	B1357_05254	B4264_01726	B4266_01385	B4510_00551	B4880_04022	B5780_01672	B5914_01465	B_albus_N35-10-2_GCF_001884185_01700	B_anthracis_Vollum_GCF_000742895_00314	B_cereus_ATCC_14579_GCF_000007825_01498	B_fungorum_17-SMS-01_GCF_002746455_01407	B_hominis_BML-BC059_GCF_018332515_01377	B_luti_TD41_GCF_001884105_00408	B_mobilis_0711P9-1_GCF_001884045_02690	B_mycoides_DSM_2048_GCF_000003925_01227	B_nitratireducens_4049_GCF_001884135_00916	B_pacificus_EB422_GCF_001884025_01320	B_paramobilis_BML-BC017_GCF_018332495_00360	B_paramycoides_NH24A2_GCF_001884235_05319	B_paranthracis_Mn5_GCF_001883995_04211	B_pretiosus_SAICEU11T_GCF_025916425_01650	B_proteolyticus_TD42_GCF_001884065_01502	B_sanguinis_BML-BC004_GCF_018332475_03850	B_thuringiensis_serovar_berliner_ATCC_10792_GCF_000161615_01388	B_toyonensis_BCT-7112_GCF_000496285_04197	B_tropicus_N24_GCF_001884035_01169	B_weihenstephanensis_WSBC_10204_GCF_000775975_03423	B_wiedmannii_FSL_W8-0169_GCF_001583695_04913	C0780_04084
xerD_2		Tyrosine recombinase XerD	118	118	1	215	18666				260	530	527	3001787537_00202	3001927717_02381	3002861066_01833	3003598852_01490	3004184083_02974	A9013_02140	B0818_01153	B1357_05244	B4264_01736	B4266_01375	B4510_00541	B4880_04012	B5780_01661	B5914_01475	B_albus_N35-10-2_GCF_001884185_01710	B_anthracis_Vollum_GCF_000742895_00303	B_cereus_ATCC_14579_GCF_000007825_01487	B_fungorum_17-SMS-01_GCF_002746455_01397	B_hominis_BML-BC059_GCF_018332515_01387	B_luti_TD41_GCF_001884105_00418	B_mobilis_0711P9-1_GCF_001884045_02700	B_mycoides_DSM_2048_GCF_000003925_01237	B_nitratireducens_4049_GCF_001884135_00906	B_pacificus_EB422_GCF_001884025_01310	B_paramobilis_BML-BC017_GCF_018332495_05554	B_paramycoides_NH24A2_GCF_001884235_05329	B_paranthracis_Mn5_GCF_001883995_04221	B_pretiosus_SAICEU11T_GCF_025916425_01640	B_proteolyticus_TD42_GCF_001884065_01492	B_sanguinis_BML-BC004_GCF_018332475_05072	B_thuringiensis_serovar_berliner_ATCC_10792_GCF_000161615_01378	B_toyonensis_BCT-7112_GCF_000496285_04187	B_tropicus_N24_GCF_001884035_01179	B_weihenstephanensis_WSBC_10204_GCF_000775975_03433	B_wiedmannii_FSL_W8-0169_GCF_001583695_04923	C0780_04074
group_15916		hypothetical protein	118	118	1	215	18636				620	620	620	3001787537_00209	3001927717_00443	3002861066_01826	3003598852_01497	3004184083_02967	A9013_02134	B0818_01160	B1357_02267	B4264_01743	B4266_01368	B4510_00534	B4880_04926	B5780_05042	B5914_01482	B_albus_N35-10-2_GCF_001884185_01717	B_anthracis_Vollum_GCF_000742895_00297	B_cereus_ATCC_14579_GCF_000007825_01480	B_fungorum_17-SMS-01_GCF_002746455_01391	B_hominis_BML-BC059_GCF_018332515_03292	B_luti_TD41_GCF_001884105_00425	B_mobilis_0711P9-1_GCF_001884045_03139	B_mycoides_DSM_2048_GCF_000003925_01244	B_nitratireducens_4049_GCF_001884135_03673	B_pacificus_EB422_GCF_001884025_03399	B_paramobilis_BML-BC017_GCF_018332495_02824	B_paramycoides_NH24A2_GCF_001884235_05335	B_paranthracis_Mn5_GCF_001883995_00719	B_pretiosus_SAICEU11T_GCF_025916425_05307	B_proteolyticus_TD42_GCF_001884065_01485	B_sanguinis_BML-BC004_GCF_018332475_00921	B_thuringiensis_serovar_berliner_ATCC_10792_GCF_000161615_01371	B_toyonensis_BCT-7112_GCF_000496285_04179	B_tropicus_N24_GCF_001884035_01953	B_weihenstephanensis_WSBC_10204_GCF_000775975_03441	B_wiedmannii_FSL_W8-0169_GCF_001583695_04931	C0780_04996
liaR		Transcriptional regulatory protein LiaR	118	118	1	215	18597				632	632	632	3001787537_00223	3001927717_00457	3002861066_01812	3003598852_01511	3004184083_02953	A9013_02120	B0818_01174	B1357_02253	B4264_01757	B4266_01354	B4510_00520	B4880_04912	B5780_05028	B5914_01495	B_albus_N35-10-2_GCF_001884185_01731	B_anthracis_Vollum_GCF_000742895_00283	B_cereus_ATCC_14579_GCF_000007825_01466	B_fungorum_17-SMS-01_GCF_002746455_01377	B_hominis_BML-BC059_GCF_018332515_03306	B_luti_TD41_GCF_001884105_00439	B_mobilis_0711P9-1_GCF_001884045_03124	B_mycoides_DSM_2048_GCF_000003925_01258	B_nitratireducens_4049_GCF_001884135_03687	B_pacificus_EB422_GCF_001884025_03386	B_paramobilis_BML-BC017_GCF_018332495_02810	B_paramycoides_NH24A2_GCF_001884235_05348	B_paranthracis_Mn5_GCF_001883995_00705	B_pretiosus_SAICEU11T_GCF_025916425_05293	B_proteolyticus_TD42_GCF_001884065_01471	B_sanguinis_BML-BC004_GCF_018332475_00935	B_thuringiensis_serovar_berliner_ATCC_10792_GCF_000161615_01357	B_toyonensis_BCT-7112_GCF_000496285_04165	B_tropicus_N24_GCF_001884035_01939	B_weihenstephanensis_WSBC_10204_GCF_000775975_03455	B_wiedmannii_FSL_W8-0169_GCF_001583695_04945	C0780_04982
queF		NADPH-dependent 7-cyano-7-deazaguanine reductase	118	118	1	215	18202				497	497	497	3001787537_00325	3001927717_00559	3002861066_01456	3003598852_04045	3004184083_04524	A9013_00424	B0818_01267	B1357_02158	B4264_04241	B4266_04230	B4510_00426	B4880_02580	B5780_03451	B5914_01586	B_albus_N35-10-2_GCF_001884185_04731	B_anthracis_Vollum_GCF_000742895_00187	B_cereus_ATCC_14579_GCF_000007825_01372	B_fungorum_17-SMS-01_GCF_002746455_01273	B_hominis_BML-BC059_GCF_018332515_01850	B_luti_TD41_GCF_001884105_00531	B_mobilis_0711P9-1_GCF_001884045_03026	B_mycoides_DSM_2048_GCF_000003925_01359	B_nitratireducens_4049_GCF_001884135_03789	B_pacificus_EB422_GCF_001884025_03173	B_paramobilis_BML-BC017_GCF_018332495_00808	B_paramycoides_NH24A2_GCF_001884235_04490	B_paranthracis_Mn5_GCF_001883995_00610	B_pretiosus_SAICEU11T_GCF_025916425_05196	B_proteolyticus_TD42_GCF_001884065_01370	B_sanguinis_BML-BC004_GCF_018332475_03535	B_thuringiensis_serovar_berliner_ATCC_10792_GCF_000161615_01266	B_toyonensis_BCT-7112_GCF_000496285_04063	B_tropicus_N24_GCF_001884035_01847	B_weihenstephanensis_WSBC_10204_GCF_000775975_03557	B_wiedmannii_FSL_W8-0169_GCF_001583695_05040	C0780_02703
queC		7-cyano-7-deazaguanine synthase	118	118	1	215	18198				662	662	662	3001787537_00328	3001927717_00562	3002861066_01453	3003598852_04048	3004184083_04521	A9013_00421	B0818_01270	B1357_02155	B4264_04244	B4266_04227	B4510_00423	B4880_02577	B5780_03448	B5914_01589	B_albus_N35-10-2_GCF_001884185_04734	B_anthracis_Vollum_GCF_000742895_00184	B_cereus_ATCC_14579_GCF_000007825_01369	B_fungorum_17-SMS-01_GCF_002746455_01270	B_hominis_BML-BC059_GCF_018332515_01853	B_luti_TD41_GCF_001884105_00534	B_mobilis_0711P9-1_GCF_001884045_03023	B_mycoides_DSM_2048_GCF_000003925_01362	B_nitratireducens_4049_GCF_001884135_03792	B_pacificus_EB422_GCF_001884025_03170	B_paramobilis_BML-BC017_GCF_018332495_00811	B_paramycoides_NH24A2_GCF_001884235_04487	B_paranthracis_Mn5_GCF_001883995_00607	B_pretiosus_SAICEU11T_GCF_025916425_05193	B_proteolyticus_TD42_GCF_001884065_01367	B_sanguinis_BML-BC004_GCF_018332475_03532	B_thuringiensis_serovar_berliner_ATCC_10792_GCF_000161615_01263	B_toyonensis_BCT-7112_GCF_000496285_04060	B_tropicus_N24_GCF_001884035_01844	B_weihenstephanensis_WSBC_10204_GCF_000775975_03560	B_wiedmannii_FSL_W8-0169_GCF_001583695_05043	C0780_02700
group_15930		putative protein	118	118	1	215	18167				1028	1076	1075	3001787537_00347	3001927717_00581	3002861066_01434	3003598852_04068	3004184083_04501	A9013_00402	B0818_01290	B1357_02135	B4264_04263	B4266_04208	B4510_00404	B4880_02558	B5780_03429	B5914_01609	B_albus_N35-10-2_GCF_001884185_04753	B_anthracis_Vollum_GCF_000742895_00159	B_cereus_ATCC_14579_GCF_000007825_01350	B_fungorum_17-SMS-01_GCF_002746455_01251	B_hominis_BML-BC059_GCF_018332515_01872	B_luti_TD41_GCF_001884105_00553	B_mobilis_0711P9-1_GCF_001884045_03003	B_mycoides_DSM_2048_GCF_000003925_01381	B_nitratireducens_4049_GCF_001884135_03811	B_pacificus_EB422_GCF_001884025_03149	B_paramobilis_BML-BC017_GCF_018332495_00830	B_paramycoides_NH24A2_GCF_001884235_04469	B_paranthracis_Mn5_GCF_001883995_00587	B_pretiosus_SAICEU11T_GCF_025916425_05174	B_proteolyticus_TD42_GCF_001884065_01348	B_sanguinis_BML-BC004_GCF_018332475_04821	B_thuringiensis_serovar_berliner_ATCC_10792_GCF_000161615_01244	B_toyonensis_BCT-7112_GCF_000496285_04042	B_tropicus_N24_GCF_001884035_01825	B_weihenstephanensis_WSBC_10204_GCF_000775975_03579	B_wiedmannii_FSL_W8-0169_GCF_001583695_05062	C0780_02680
[truncated: 66,087 more rows]
[truncated: 82 more columns]
